# Supplementary material for: Changes in the Bacterial Microbiota in Gut, Blood, and Lungs following Acute LPS Instillation into Mice Lungs
Source: PLoS One. 2014 Oct 21;9(10):e111228. doi: 10.1371/journal.pone.0111228 (PMC4205020; doi:10.1371/journal.pone.0111228)
Supplement: Table S1 — List of important parameters for the time course experiments. (XLS) [file pone.0111228.s002.xls]

## Sheet: Sheet1
Group	Treatment	Time Before Sacrifice (Hours)	Total Reads	Shannon Diversity	Total OTUs	Evenness
BAL	LPS	168	6272	2.84532	51	0.723664
BAL	LPS	168	5316	2.52377	39	0.688884
BAL	LPS	168	4113	3.58462	83	0.811213
BAL	LPS	24	3220	3.43551	57	0.849732
BAL	LPS	24	3240	2.33744	29	0.694158
BAL	LPS	24	3123	3.06759	55	0.765494
BAL	LPS	4	4668	3.20993	43	0.853432
BAL	LPS	4	2696	3.51679	57	0.869835
BAL	LPS	4	3308	3.42934	49	0.881167
BAL	LPS	48	3916	3.52893	59	0.865455
BAL	LPS	48	3913	3.38093	52	0.855662
BAL	LPS	48	2927	3.39273	52	0.858648
BAL	LPS	72	4336	4.24827	101	0.920511
BAL	LPS	72	4361	3.89589	73	0.908035
BAL	LPS	72	3813	3.51181	54	0.880377
BAL	LPS	96	3538	3.53799	53	0.891116
BAL	LPS	96	3869	3.23641	39	0.883404
BAL	LPS	96	6629	3.17089	42	0.84836
BAL	None	0	5727	3.06394	40	0.830588
BAL	None	0	5661	2.62122	30	0.770675
BAL	None	0	9081	3.27409	49	0.841274
BAL	None	0	4265	3.46033	64	0.832034
BAL	None	0	5427	3.08862	56	0.767292
BAL	PBS	168	5118	3.06104	54	0.767373
BAL	PBS	168	6308	3.5695	78	0.819311
BAL	PBS	168	6463	3.12365	61	0.759851
BAL	PBS	24	4157	3.50693	50	0.896451
BAL	PBS	24	3587	2.80963	31	0.818183
BAL	PBS	24	5940	3.64628	73	0.849858
BAL	PBS	4	7828	2.4713	41	0.665478
BAL	PBS	4	3932	4.70213	163	0.923117
BAL	PBS	4	3764	4.77495	171	0.928677
BAL	PBS	48	4378	3.59153	69	0.848238
BAL	PBS	48	4657	3.86354	81	0.879185
BAL	PBS	48	3327	3.5766	55	0.892515
BAL	PBS	72	1663	3.56477	50	0.911234
BAL	PBS	72	5376	2.57895	36	0.719669
BAL	PBS	72	3536	2.84648	37	0.788298
BAL	PBS	96	3135	3.2448	43	0.862703
BAL	PBS	96	2890	3.35702	46	0.876819
BAL	PBS	96	3215	3.37883	52	0.855131
Blood	LPS	168	6756	2.73801	33	0.78307
Blood	LPS	168	9030	3.17982	49	0.817052
Blood	LPS	168	7776	3.22617	48	0.833378
Blood	LPS	24	6460	2.60443	34	0.73856
Blood	LPS	24	4352	4.29665	120	0.897474
Blood	LPS	24	5910	2.66224	33	0.761399
Blood	LPS	4	5348	2.60098	34	0.737581
Blood	LPS	4	7684	2.65058	35	0.74552
Blood	LPS	4	9692	2.37967	34	0.674824
Blood	LPS	48	4764	2.96091	33	0.84682
Blood	LPS	48	9695	2.79783	38	0.769144
Blood	LPS	48	7531	3.56476	64	0.857143
Blood	LPS	72	6342	2.53081	32	0.730237
Blood	LPS	72	5555	2.58981	34	0.734414
Blood	LPS	72	6505	2.60735	38	0.716781
Blood	LPS	96	4264	2.18423	32	0.630236
Blood	LPS	96	5653	2.77623	44	0.73364
Blood	LPS	96	4496	2.82034	43	0.74985
Blood	None	0	5338	2.44048	33	0.697975
Blood	None	0	5811	2.04654	25	0.635794
Blood	None	0	4902	2.64828	29	0.786472
Blood	None	0	6505	2.66301	34	0.755173
Blood	None	0	7232	3.16874	47	0.823019
Blood	PBS	168	7855	2.75606	33	0.788233
Blood	PBS	168	5884	3.40672	56	0.846316
Blood	PBS	168	5323	3.32107	57	0.821427
Blood	PBS	24	7539	2.84175	46	0.742234
Blood	PBS	24	8941	2.3413	32	0.675556
Blood	PBS	24	6496	2.95698	44	0.781405
Blood	PBS	4	7893	2.70047	42	0.722501
Blood	PBS	4	9118	2.45502	34	0.696191
Blood	PBS	4	11566	2.94049	53	0.740622
Blood	PBS	48	5984	3.06039	49	0.786364
Blood	PBS	48	13857	3.52901	60	0.861923
Blood	PBS	48	13340	2.48123	41	0.668151
Blood	PBS	72	12302	2.90393	34	0.823491
Blood	PBS	72	7311	2.46147	35	0.69233
Blood	PBS	72	6728	3.22162	60	0.786847
Blood	PBS	96	8638	2.36345	34	0.670225
Blood	PBS	96	5342	2.84315	34	0.806255
Blood	PBS	96	5978	2.5638	24	0.806721
Negative Control	N/A	N/A	6444	2.1391	19	0.726487
Negative Control	N/A	N/A	5365	1.88375	14	0.713797
Negative Control	N/A	N/A	5838	2.27149	22	0.734864
Negative Control	N/A	N/A	6175	2.08741	19	0.708932
Negative Control	N/A	N/A	8507	2.79488	33	0.799335
Negative Control	N/A	N/A	9545	1.23451	13	0.4813
Stool	LPS	168	3001	5.00795	214	0.933278
Stool	LPS	168	3544	5.08666	233	0.933155
Stool	LPS	168	4351	5.21556	271	0.930998
Stool	LPS	24	3435	4.8569	200	0.916687
Stool	LPS	24	2743	4.80014	180	0.924356
Stool	LPS	24	2625	4.77116	179	0.919762
Stool	LPS	4	2087	4.81929	176	0.932078
Stool	LPS	4	3620	4.90323	208	0.918632
Stool	LPS	4	3726	4.94886	213	0.923073
Stool	LPS	48	2374	4.92715	195	0.934411
Stool	LPS	48	2471	4.9302	195	0.93499
Stool	LPS	48	2933	5.02604	217	0.934226
Stool	LPS	72	4414	4.43097	145	0.890336
Stool	LPS	72	3628	5.17744	256	0.933683
Stool	LPS	72	3546	5.13709	245	0.933803
Stool	LPS	96	2586	4.57123	141	0.923712
Stool	LPS	96	2712	5.0898	227	0.938221
Stool	LPS	96	2189	4.74872	158	0.938001
Stool	None	0	3322	5.28585	266	0.946692
Stool	None	0	2904	5.04223	215	0.938851
Stool	None	0	3645	5.01808	222	0.928814
Stool	None	0	2478	5.039	212	0.940712
Stool	None	0	2663	4.88343	192	0.92885
Stool	PBS	96	3570	5.12766	246	0.931398
Stool	PBS	96	2698	5.05115	219	0.937295
Stool	PBS	96	3309	4.99582	221	0.925466
Stool	PBS	168	3248	4.80783	189	0.917218
Stool	PBS	168	2992	5.10077	230	0.937973
Stool	PBS	168	2306	4.78714	174	0.92791
Stool	PBS	24	3326	5.01455	221	0.928936
Stool	PBS	24	3767	4.90052	205	0.92063
Stool	PBS	24	2954	4.9447	205	0.92893
Stool	PBS	4	2400	5.21027	245	0.947105
Stool	PBS	4	2361	5.19202	241	0.946621
Stool	PBS	4	3568	4.92221	208	0.922187
Stool	PBS	48	3254	4.83902	192	0.920403
Stool	PBS	48	2866	4.85949	190	0.926142
Stool	PBS	48	2989	5.11805	232	0.939655
Stool	PBS	72	2770	5.02462	211	0.938856
Stool	PBS	72	2758	4.89997	198	0.926574
Stool	PBS	72	4246	5.19988	265	0.931924
