# Supplementary material for: Changes in the Bacterial Microbiota in Gut, Blood, and Lungs following Acute LPS Instillation into Mice Lungs
Source: PLoS One. 2014 Oct 21;9(10):e111228. doi: 10.1371/journal.pone.0111228 (PMC4205020; doi:10.1371/journal.pone.0111228)
Supplement: Table S3 — Time course sequence identification list. (XLSX) [file pone.0111228.s004.xlsx]

## Sheet: Table S3
H97X84I02IZ5FW	k__Bacteria(100);p__Proteobacteria(100);c__Alphaproteobacteria(100);o__Sphingomonadales(100);f__Sphingomonadaceae(100);g__Sphingomonas(99);s__Caulobacterleidyi(99);
H97X84I02GCV1S	k__Bacteria(100);p__Proteobacteria(100);c__Betaproteobacteria(100);o__Burkholderiales(100);f__Comamonadaceae(100);g__Pelomonas(94);unclassified;
H97X84I02F2OUS	k__Bacteria(100);p__Bacteroidetes(87);unclassified;unclassified;unclassified;unclassified;unclassified;
H97X84I02HL7IN	k__Bacteria(100);p__Bacteroidetes(100);c__Flavobacteria(100);o__Flavobacteriales(100);f__Flavobacteriaceae(100);g__Chryseobacterium(95);unclassified;
H97X84I02GGBAS	k__Bacteria(100);p__Proteobacteria(100);c__Alphaproteobacteria(100);o__Rhizobiales(100);f__Phyllobacteriaceae(97);unclassified;unclassified;
H97X84I02HAC4D	k__Bacteria(100);p__Proteobacteria(99);c__Alphaproteobacteria(99);unclassified;unclassified;unclassified;unclassified;
H97X84I02IV6BJ	k__Bacteria(100);p__Actinobacteria(100);c__Actinobacteria(100);o__Actinomycetales(100);f__Propionibacteriaceae(100);g__Propionibacterium(100);s__Propionibacteriumacne(100);
H97X84I02F8FYE	k__Bacteria(100);p__Proteobacteria(100);c__Betaproteobacteria(100);o__Burkholderiales(100);f__Comamonadaceae(100);g__Diaphorobacter(99);unclassified;
H97X84I02GCUHQ	k__Bacteria(100);p__Proteobacteria(100);c__Alphaproteobacteria(100);o__Sphingomonadales(100);f__Sphingomonadaceae(100);g__Sphingomonas(100);s__Caulobacterleidyi(100);
H97X84I02FVKDF	k__Bacteria(100);p__Proteobacteria(100);c__Betaproteobacteria(100);o__Burkholderiales(100);f__Comamonadaceae(100);g__Pelomonas(96);unclassified;
H97X84I02GYELM	k__Bacteria(100);p__Proteobacteria(100);c__Betaproteobacteria(100);o__Burkholderiales(99);unclassified;unclassified;unclassified;
H97X84I02IXLXC	k__Bacteria(100);p__Proteobacteria(97);c__Alphaproteobacteria(97);unclassified;unclassified;unclassified;unclassified;
H97X84I02JQCOL	k__Bacteria(100);p__Proteobacteria(100);c__Betaproteobacteria(100);o__Burkholderiales(100);f__Comamonadaceae(100);g__Acidovorax(82);unclassified;
H97X84I02IWAX0	k__Bacteria(100);p__Firmicutes(100);c__Bacilli(100);o__Bacillales(100);f__Staphylococcaceae(100);g__Jeotgalicoccus(100);unclassified;
H97X84I02IJOYC	k__Bacteria(100);p__Proteobacteria(100);c__Betaproteobacteria(100);o__Burkholderiales(100);f__Comamonadaceae(98);unclassified;unclassified;
H97X84I02H0RWE	k__Bacteria(100);p__Proteobacteria(100);c__Betaproteobacteria(88);unclassified;unclassified;unclassified;unclassified;
H97X84I02GCX28	k__Bacteria(100);p__Firmicutes(100);c__Bacilli(100);o__Lactobacillales(100);f__Streptococcaceae(100);g__Streptococcus(100);s__Streptococcusthermophilu(91);
H97X84I02IV0NX	k__Bacteria(100);p__Firmicutes(100);c__Bacilli(100);o__Bacillales(100);f__Staphylococcaceae(100);g__Jeotgalicoccus(100);unclassified;
H97X84I02ITTKX	k__Bacteria(100);p__Proteobacteria(100);c__Alphaproteobacteria(100);o__Sphingomonadales(100);f__Sphingomonadaceae(100);g__Sphingomonas(95);s__Caulobacterleidyi(95);
H97X84I02GW2HS	k__Bacteria(100);p__Bacteroidetes(100);c__Flavobacteria(100);o__Flavobacteriales(100);f__Flavobacteriaceae(100);g__Chryseobacterium(83);unclassified;
H97X84I02HL330	k__Bacteria(100);p__Proteobacteria(100);c__Betaproteobacteria(100);o__Burkholderiales(99);unclassified;unclassified;unclassified;
H97X84I02FT46N	k__Bacteria(100);p__Proteobacteria(100);c__Alphaproteobacteria(100);o__Sphingomonadales(100);f__Sphingomonadaceae(100);g__Sphingomonas(100);s__Sphingomonasechinoide(100);
H97X84I02FEI1H	k__Bacteria(100);p__Firmicutes(100);c__Bacilli(99);o__Bacillales(99);unclassified;unclassified;unclassified;
H97X84I02F7NOW	k__Bacteria(100);p__Proteobacteria(100);c__Alphaproteobacteria(100);o__Sphingomonadales(100);f__Sphingomonadaceae(100);g__Sphingomonas(100);s__Caulobacterleidyi(100);
H97X84I02JJRTI	k__Bacteria(100);p__Proteobacteria(100);c__Alphaproteobacteria(100);o__Sphingomonadales(100);f__Sphingomonadaceae(100);g__Sphingomonas(99);s__Caulobacterleidyi(99);
H97X84I02H70HI	k__Bacteria(100);p__Cyanobacteria(100);c__Chloroplast(100);o__Streptophyta(100);unclassified;unclassified;unclassified;
H97X84I02FUYSY	k__Bacteria(100);p__Proteobacteria(100);c__Alphaproteobacteria(100);o__Sphingomonadales(100);f__Sphingomonadaceae(100);g__Sphingobium(100);s__Sphingomonassp.SKA5(96);
H97X84I02F4ZTW	k__Bacteria(100);p__Proteobacteria(100);c__Alphaproteobacteria(100);o__Rhizobiales(100);f__Bradyrhizobiaceae(100);unclassified;unclassified;
H97X84I02JQYFF	k__Bacteria(100);p__Proteobacteria(100);c__Betaproteobacteria(100);o__Burkholderiales(100);f__Comamonadaceae(100);g__Acidovorax(90);unclassified;
H97X84I02IWDL6	k__Bacteria(100);p__Proteobacteria(100);c__Alphaproteobacteria(100);o__Sphingomonadales(100);f__Sphingomonadaceae(100);g__Sphingomonas(97);s__Caulobacterleidyi(96);
H97X84I02HPAS5	k__Bacteria(100);p__Actinobacteria(100);c__Actinobacteria(100);o__Actinomycetales(100);unclassified;unclassified;unclassified;
H97X84I02H4Q2U	k__Bacteria(100);p__Proteobacteria(100);c__Betaproteobacteria(100);o__Burkholderiales(99);f__Comamonadaceae(97);g__Pelomonas(92);unclassified;
H97X84I02I0T3L	k__Bacteria(100);p__Proteobacteria(100);c__Betaproteobacteria(100);o__Burkholderiales(100);f__Comamonadaceae(88);unclassified;unclassified;
H97X84I02GV02Q	k__Bacteria(100);p__Proteobacteria(100);c__Alphaproteobacteria(100);o__Rhizobiales(100);f__Phyllobacteriaceae(98);unclassified;unclassified;
H97X84I02FVIZ1	k__Bacteria(100);p__Proteobacteria(100);c__Gammaproteobacteria(100);o__Pseudomonadales(100);f__Moraxellaceae(100);g__Acinetobacter(100);unclassified;
H97X84I02JXXNS	k__Bacteria(100);p__Proteobacteria(100);c__Betaproteobacteria(99);o__Burkholderiales(98);f__Comamonadaceae(98);unclassified;unclassified;
H97X84I02JVS7V	k__Bacteria(100);p__Proteobacteria(100);c__Betaproteobacteria(100);o__Burkholderiales(100);f__Comamonadaceae(100);g__Diaphorobacter(96);unclassified;
H97X84I02JS1C9	k__Bacteria(100);p__Proteobacteria(100);c__Alphaproteobacteria(100);o__Sphingomonadales(100);f__Sphingomonadaceae(100);g__Sphingomonas(98);s__Caulobacterleidyi(98);
H97X84I02JNVZL	k__Bacteria(100);p__Proteobacteria(100);c__Betaproteobacteria(100);o__Burkholderiales(100);f__Comamonadaceae(100);g__Comamonas(100);unclassified;
H97X84I02J4JH2	k__Bacteria(100);p__Proteobacteria(100);c__Betaproteobacteria(100);o__Rhodocyclales(100);f__Rhodocyclaceae(100);g__Dechloromonas(98);unclassified;
H97X84I02I790C	k__Bacteria(100);p__Proteobacteria(100);c__Alphaproteobacteria(100);o__Sphingomonadales(91);f__Sphingomonadaceae(91);g__Sphingomonas(90);s__Caulobacterleidyi(90);
H97X84I02IOT43	k__Bacteria(100);p__Actinobacteria(100);c__Actinobacteria(100);o__Actinomycetales(100);unclassified;unclassified;unclassified;
H97X84I02IMZJ2	k__Bacteria(100);p__Bacteroidetes(100);c__Sphingobacteria(91);o__Sphingobacteriales(91);unclassified;unclassified;unclassified;
H97X84I02FF3VN	k__Bacteria(100);p__Firmicutes(90);c__Bacilli(90);o__Lactobacillales(90);f__Streptococcaceae(90);g__Streptococcus(89);unclassified;
H97X84I02HR2ND	k__Bacteria(100);p__Bacteroidetes(100);c__Flavobacteria(100);o__Flavobacteriales(100);f__Flavobacteriaceae(100);g__Chryseobacterium(99);unclassified;
H97X84I02FD521	k__Bacteria(100);p__Proteobacteria(100);c__Betaproteobacteria(100);o__Burkholderiales(100);unclassified;unclassified;unclassified;
H97X84I02HGAIJ	k__Bacteria(100);p__Firmicutes(100);c__Bacilli(100);o__Lactobacillales(100);f__Lactobacillaceae(100);g__Lactobacillus(100);s__Lactobacillusdelbruecki(100);
H97X84I02HB36N	k__Bacteria(100);p__Proteobacteria(100);c__Betaproteobacteria(97);o__Burkholderiales(86);f__Comamonadaceae(85);unclassified;unclassified;
H97X84I02FLE4X	k__Bacteria(100);p__Proteobacteria(100);c__Alphaproteobacteria(100);unclassified;unclassified;unclassified;unclassified;
H97X84I02F0K0Q	k__Bacteria(100);p__Proteobacteria(100);c__Alphaproteobacteria(100);o__Sphingomonadales(100);f__Sphingomonadaceae(99);g__Sphingomonas(88);unclassified;
H97X84I02GWJ2H	k__Bacteria(100);p__Proteobacteria(100);c__Betaproteobacteria(100);o__Burkholderiales(100);f__Comamonadaceae(100);g__Hylemonella(100);unclassified;
H97X84I02GEQUU	k__Bacteria(100);p__Bacteroidetes(100);c__Flavobacteria(100);o__Flavobacteriales(100);f__Flavobacteriaceae(100);g__Chryseobacterium(80);unclassified;
H97X84I02GC6MX	k__Bacteria(100);p__Proteobacteria(100);c__Betaproteobacteria(100);o__Burkholderiales(100);f__Comamonadaceae(95);unclassified;unclassified;
H97X84I02GA4YE	k__Bacteria(100);unclassified;unclassified;unclassified;unclassified;unclassified;unclassified;
H97X84I02G5Y4A	k__Bacteria(100);p__Proteobacteria(100);c__Gammaproteobacteria(100);o__Pseudomonadales(100);f__Pseudomonadaceae(100);g__Pseudomonas(100);s__Pseudomonasmendocin(98);
H97X84I02IY1H3	k__Bacteria(100);p__Proteobacteria(100);c__Alphaproteobacteria(92);o__Sphingomonadales(92);f__Sphingomonadaceae(92);g__Sphingomonas(90);s__Caulobacterleidyi(90);
H97X84I02FVG66	k__Bacteria(100);p__Proteobacteria(99);unclassified;unclassified;unclassified;unclassified;unclassified;
H97X84I02FXCM3	k__Bacteria(100);p__Proteobacteria(100);c__Betaproteobacteria(100);o__Burkholderiales(100);f__Comamonadaceae(100);g__Variovorax(100);s__Variovoraxparadoxu(100);
H97X84I02IUKM7	k__Bacteria(100);p__Proteobacteria(100);c__Betaproteobacteria(100);o__Burkholderiales(100);f__Comamonadaceae(100);unclassified;unclassified;
H97X84I02F2HXA	k__Bacteria(100);p__Proteobacteria(100);c__Betaproteobacteria(93);o__Burkholderiales(93);f__Alcaligenaceae(88);g__Denitrobacter(85);unclassified;
H97X84I02JXGAB	k__Bacteria(100);unclassified;unclassified;unclassified;unclassified;unclassified;unclassified;
H97X84I02JXDR2	k__Bacteria(100);p__Proteobacteria(100);c__Alphaproteobacteria(100);o__Sphingomonadales(100);f__Sphingomonadaceae(100);g__Sphingobium(89);s__Sphingomonassp.SKA5(83);
H97X84I02JWPDS	k__Bacteria(100);p__Proteobacteria(100);c__Alphaproteobacteria(100);o__Rhizobiales(100);f__Bradyrhizobiaceae(100);unclassified;unclassified;
H97X84I02JSTQB	k__Bacteria(100);p__Proteobacteria(100);c__Alphaproteobacteria(100);o__Sphingomonadales(100);f__Sphingomonadaceae(100);g__Sphingomonas(97);s__Caulobacterleidyi(97);
H97X84I02JQWQS	k__Bacteria(100);p__Proteobacteria(100);c__Alphaproteobacteria(100);o__Rhizobiales(100);f__Phyllobacteriaceae(96);unclassified;unclassified;
H97X84I02JPZFG	k__Bacteria(100);p__Proteobacteria(100);c__Betaproteobacteria(100);o__Burkholderiales(100);f__Alcaligenaceae(100);g__Denitrobacter(100);unclassified;
H97X84I02JPA13	k__Bacteria(99);p__Firmicutes(95);c__Clostridia(95);o__Clostridiales(94);f__Lachnospiraceae(93);g__Clostridium(88);unclassified;
H97X84I02JNMLG	k__Bacteria(100);p__Proteobacteria(100);c__Betaproteobacteria(100);o__Burkholderiales(100);f__Comamonadaceae(98);unclassified;unclassified;
H97X84I02JNIQ9	k__Bacteria(100);p__Proteobacteria(100);c__Alphaproteobacteria(100);o__Sphingomonadales(100);f__Sphingomonadaceae(100);g__Sphingomonas(100);s__Caulobacterleidyi(100);
H97X84I02JLAKZ	k__Bacteria(100);p__Proteobacteria(100);c__Betaproteobacteria(100);o__Burkholderiales(100);f__Comamonadaceae(100);g__Pelomonas(84);unclassified;
H97X84I02JKFXX	k__Bacteria(100);p__Proteobacteria(100);c__Alphaproteobacteria(100);o__Sphingomonadales(100);f__Sphingomonadaceae(100);g__Sphingomonas(99);s__Caulobacterleidyi(99);
H97X84I02JH3DW	k__Bacteria(100);p__Bacteroidetes(100);c__Flavobacteria(100);o__Flavobacteriales(100);f__Flavobacteriaceae(100);g__Chryseobacterium(100);unclassified;
H97X84I02JBT24	k__Bacteria(100);p__Proteobacteria(100);c__Alphaproteobacteria(100);o__Sphingomonadales(100);f__Sphingomonadaceae(100);g__Sphingomonas(95);s__Caulobacterleidyi(92);
H97X84I02JBA1S	k__Bacteria(100);p__Proteobacteria(100);c__Alphaproteobacteria(100);o__Rhizobiales(100);f__Bradyrhizobiaceae(100);unclassified;unclassified;
H97X84I02JAG5A	k__Bacteria(100);p__Firmicutes(100);c__Bacilli(99);o__Bacillales(99);unclassified;unclassified;unclassified;
H97X84I02J1CI4	k__Bacteria(100);p__Proteobacteria(100);c__Betaproteobacteria(100);o__Burkholderiales(99);f__Comamonadaceae(97);unclassified;unclassified;
H97X84I02J04KN	k__Bacteria(100);unclassified;unclassified;unclassified;unclassified;unclassified;unclassified;
H97X84I02IZM3N	k__Bacteria(100);p__Proteobacteria(100);c__Betaproteobacteria(100);o__Burkholderiales(100);f__Comamonadaceae(100);unclassified;unclassified;
H97X84I02IY43R	k__Bacteria(100);p__Proteobacteria(100);c__Alphaproteobacteria(100);o__Rhizobiales(100);f__Phyllobacteriaceae(98);unclassified;unclassified;
H97X84I02IMJ85	k__Bacteria(100);p__Proteobacteria(100);c__Betaproteobacteria(100);o__Burkholderiales(100);f__Alcaligenaceae(100);g__Bordetella(86);unclassified;
H97X84I02IM7K4	k__Bacteria(100);p__Proteobacteria(100);c__Betaproteobacteria(100);o__Burkholderiales(100);f__Comamonadaceae(100);g__Pelomonas(92);unclassified;
H97X84I02FK853	k__Bacteria(100);p__Proteobacteria(100);c__Alphaproteobacteria(99);o__Sphingomonadales(95);f__Sphingomonadaceae(95);g__Sphingomonas(93);s__Caulobacterleidyi(93);
H97X84I02FXZNJ	k__Bacteria(100);p__Proteobacteria(100);c__Alphaproteobacteria(100);o__Rhizobiales(100);unclassified;unclassified;unclassified;
H97X84I02IGU1C	k__Bacteria(100);p__Proteobacteria(100);c__Alphaproteobacteria(100);o__Sphingomonadales(100);f__Sphingomonadaceae(100);unclassified;unclassified;
H97X84I02IEB5S	k__Bacteria(100);p__Proteobacteria(100);c__Alphaproteobacteria(100);o__Sphingomonadales(100);f__Sphingomonadaceae(100);g__Sphingomonas(99);s__Sphingomonasechinoide(99);
H97X84I02IDN47	k__Bacteria(100);p__Proteobacteria(100);c__Alphaproteobacteria(100);o__Sphingomonadales(100);f__Sphingomonadaceae(100);g__Sphingobium(85);s__Sphingomonassp.SKA5(82);
H97X84I02IDM6N	k__Bacteria(100);p__Bacteroidetes(100);c__Flavobacteria(100);o__Flavobacteriales(100);f__Flavobacteriaceae(100);g__Flavobacterium(100);s__Flavobacteriumgelidilacu(99);
H97X84I02IATHB	k__Bacteria(100);p__Proteobacteria(100);c__Betaproteobacteria(100);o__Burkholderiales(98);f__Comamonadaceae(97);unclassified;unclassified;
H97X84I02IAFUO	k__Bacteria(100);p__Proteobacteria(100);c__Alphaproteobacteria(100);o__Sphingomonadales(100);f__Sphingomonadaceae(99);g__Sphingomonas(97);s__Caulobacterleidyi(97);
H97X84I02I8149	k__Bacteria(100);p__Proteobacteria(100);c__Alphaproteobacteria(100);o__Rhizobiales(100);f__Phyllobacteriaceae(97);g__Mesorhizobium(80);unclassified;
H97X84I02I5XHD	k__Bacteria(100);p__Proteobacteria(100);c__Alphaproteobacteria(100);o__Sphingomonadales(100);f__Sphingomonadaceae(100);g__Sphingomonas(99);s__Caulobacterleidyi(99);
H97X84I02I4MP2	k__Bacteria(100);p__Proteobacteria(100);c__Alphaproteobacteria(100);o__Rhizobiales(100);f__Phyllobacteriaceae(92);g__Mesorhizobium(84);unclassified;
H97X84I02I32R1	k__Bacteria(100);p__Proteobacteria(100);c__Alphaproteobacteria(100);o__Sphingomonadales(100);f__Sphingomonadaceae(100);unclassified;unclassified;
H97X84I01BYBDT	k__Bacteria(100);p__Proteobacteria(97);c__Betaproteobacteria(97);o__Burkholderiales(97);f__Comamonadaceae(96);unclassified;unclassified;
H97X84I02HZEHX	k__Bacteria(100);p__Actinobacteria(100);c__Actinobacteria(100);o__Actinomycetales(100);f__Propionibacteriaceae(100);g__Propionibacterium(100);s__Propionibacteriumacne(100);
H97X84I02HY0VZ	k__Bacteria(100);unclassified;unclassified;unclassified;unclassified;unclassified;unclassified;
H97X84I02HXWUR	k__Bacteria(100);p__Proteobacteria(100);c__Alphaproteobacteria(100);o__Sphingomonadales(100);f__Sphingomonadaceae(100);g__Sphingomonas(99);s__Sphingomonasechinoide(88);
H97X84I02HVPEE	k__Bacteria(100);p__Proteobacteria(99);c__Alphaproteobacteria(99);o__Sphingomonadales(99);f__Sphingomonadaceae(99);g__Sphingomonas(89);s__Caulobacterleidyi(86);
H97X84I02F4YUR	k__Bacteria(100);p__Proteobacteria(100);c__Betaproteobacteria(100);o__Burkholderiales(100);f__Comamonadaceae(99);g__Diaphorobacter(91);unclassified;
H97X84I02HQLI9	k__Bacteria(100);p__Proteobacteria(100);c__Alphaproteobacteria(100);o__Rhizobiales(100);f__Phyllobacteriaceae(97);unclassified;unclassified;
H97X84I02HPUGV	k__Bacteria(100);p__Proteobacteria(100);c__Betaproteobacteria(100);o__Burkholderiales(100);f__Comamonadaceae(100);unclassified;unclassified;
H97X84I02HPTWJ	k__Bacteria(100);p__Proteobacteria(100);c__Betaproteobacteria(100);o__Burkholderiales(100);f__Comamonadaceae(99);g__Pelomonas(98);unclassified;
H97X84I02HMEFH	k__Bacteria(100);p__Proteobacteria(100);c__Betaproteobacteria(100);o__Burkholderiales(88);unclassified;unclassified;unclassified;
H97X84I02HIS36	k__Bacteria(100);p__Proteobacteria(100);c__Alphaproteobacteria(100);o__Sphingomonadales(100);f__Sphingomonadaceae(99);g__Sphingomonas(80);unclassified;
H97X84I02HFNQT	k__Bacteria(100);p__Proteobacteria(100);c__Betaproteobacteria(100);o__Rhodocyclales(99);f__Rhodocyclaceae(99);g__Dechloromonas(80);unclassified;
H97X84I02HC5JB	k__Bacteria(100);p__Bacteroidetes(100);c__Sphingobacteria(97);o__Sphingobacteriales(97);unclassified;unclassified;unclassified;
H97X84I02H79PG	k__Bacteria(100);p__Bacteroidetes(99);c__Sphingobacteria(88);o__Sphingobacteriales(88);unclassified;unclassified;unclassified;
H97X84I02H5IJL	k__Bacteria(100);p__Firmicutes(100);c__Bacilli(100);o__Bacillales(100);f__Staphylococcaceae(99);g__Jeotgalicoccus(89);unclassified;
H97X84I02H4YC8	k__Bacteria(100);p__Proteobacteria(91);c__Alphaproteobacteria(91);o__Sphingomonadales(91);f__Sphingomonadaceae(91);g__Sphingomonas(91);s__Caulobacterleidyi(91);
H97X84I02H3O35	k__Bacteria(100);p__Proteobacteria(100);c__Alphaproteobacteria(100);o__Sphingomonadales(100);f__Sphingomonadaceae(100);g__Sphingomonas(98);s__Caulobacterleidyi(98);
H97X84I02H3NX1	k__Bacteria(100);p__Proteobacteria(100);c__Betaproteobacteria(100);o__Burkholderiales(100);f__Comamonadaceae(100);unclassified;unclassified;
H97X84I02H3MN3	k__Bacteria(99);unclassified;unclassified;unclassified;unclassified;unclassified;unclassified;
H97X84I02H3CON	k__Bacteria(100);p__Proteobacteria(99);c__Alphaproteobacteria(99);o__Sphingomonadales(99);f__Sphingomonadaceae(99);g__Sphingomonas(96);s__Caulobacterleidyi(96);
H97X84I02H17WX	k__Bacteria(100);p__Proteobacteria(100);c__Alphaproteobacteria(100);o__Rhizobiales(100);f__Bradyrhizobiaceae(100);unclassified;unclassified;
H97X84I02H0XJM	k__Bacteria(100);p__Cyanobacteria(100);c__4C0d-2(100);o__mle1-12(100);unclassified;unclassified;unclassified;
H97X84I02H06PS	k__Bacteria(100);p__Firmicutes(100);c__Bacilli(100);o__Bacillales(100);f__Staphylococcaceae(100);g__Jeotgalicoccus(100);unclassified;
H97X84I02GXGJ2	k__Bacteria(100);p__Firmicutes(100);c__Bacilli(100);o__Lactobacillales(100);f__Lactobacillaceae(99);g__Lactobacillus(99);unclassified;
H97X84I02GWB75	k__Bacteria(100);p__Proteobacteria(100);c__Alphaproteobacteria(100);o__Sphingomonadales(100);f__Sphingomonadaceae(100);g__Sphingomonas(99);s__Caulobacterleidyi(99);
H97X84I02GSYEU	k__Bacteria(100);p__Bacteroidetes(100);c__Sphingobacteria(97);o__Sphingobacteriales(97);unclassified;unclassified;unclassified;
H97X84I02GPLRG	k__Bacteria(100);p__Proteobacteria(100);c__Alphaproteobacteria(100);o__Sphingomonadales(100);f__Sphingomonadaceae(100);g__Sphingomonas(96);s__Caulobacterleidyi(96);
H97X84I02GPE1N	k__Bacteria(100);p__Proteobacteria(100);c__Betaproteobacteria(100);o__Burkholderiales(100);f__Alcaligenaceae(100);unclassified;unclassified;
H97X84I02GP3J6	k__Bacteria(100);p__Proteobacteria(100);c__Alphaproteobacteria(100);o__Rhizobiales(100);f__Bradyrhizobiaceae(100);unclassified;unclassified;
H97X84I02GLNVP	k__Bacteria(100);p__Proteobacteria(100);c__Betaproteobacteria(100);o__Burkholderiales(100);f__Comamonadaceae(100);unclassified;unclassified;
H97X84I02GKXNF	k__Bacteria(100);p__Proteobacteria(98);c__Alphaproteobacteria(96);unclassified;unclassified;unclassified;unclassified;
H97X84I02GHT1K	k__Bacteria(100);p__Acidobacteria(100);c__Solibacteres(100);o__Solibacterales(100);f__Solibacteraceae(100);g__CandidatusSolibacter(100);unclassified;
H97X84I02GHS1P	k__Bacteria(100);p__Proteobacteria(100);c__Alphaproteobacteria(100);o__Sphingomonadales(100);f__Sphingomonadaceae(100);g__Sphingomonas(100);s__Caulobacterleidyi(100);
H97X84I02GE3IZ	k__Bacteria(100);p__Proteobacteria(100);c__Gammaproteobacteria(100);o__Xanthomonadales(100);f__Xanthomonadaceae(100);g__Stenotrophomonas(94);unclassified;
H97X84I02GE1RE	k__Bacteria(100);p__Proteobacteria(100);c__Betaproteobacteria(100);o__Burkholderiales(100);f__Comamonadaceae(98);g__Pelomonas(94);unclassified;
H97X84I02G9X5W	k__Bacteria(100);unclassified;unclassified;unclassified;unclassified;unclassified;unclassified;
H97X84I02G8DAP	k__Bacteria(100);p__Firmicutes(100);c__Bacilli(100);o__Lactobacillales(100);f__Carnobacteriaceae(99);unclassified;unclassified;
H97X84I02G6DV0	k__Bacteria(100);p__Proteobacteria(100);c__Betaproteobacteria(100);o__Burkholderiales(100);f__Alcaligenaceae(100);unclassified;unclassified;
H97X84I02G391P	k__Bacteria(100);p__Bacteroidetes(100);c__Flavobacteria(100);o__Flavobacteriales(100);f__Flavobacteriaceae(100);g__Flavobacterium(100);unclassified;
H97X84I02G07QA	k__Bacteria(100);p__Proteobacteria(100);c__Betaproteobacteria(100);o__Burkholderiales(100);f__Alcaligenaceae(100);unclassified;unclassified;
H97X84I02G026Q	k__Bacteria(100);p__Bacteroidetes(100);c__Sphingobacteria(94);o__Sphingobacteriales(94);unclassified;unclassified;unclassified;
H97X84I02FZKL3	k__Bacteria(100);p__Proteobacteria(100);c__Alphaproteobacteria(100);o__Rhizobiales(97);f__Phyllobacteriaceae(89);unclassified;unclassified;
H97X84I02FXXUV	k__Bacteria(100);p__Proteobacteria(100);c__Alphaproteobacteria(100);o__Rhizobiales(100);f__Phyllobacteriaceae(95);unclassified;unclassified;
H97X84I02FXCYB	k__Bacteria(100);p__Proteobacteria(100);c__Alphaproteobacteria(100);o__Rhizobiales(100);f__Bradyrhizobiaceae(100);unclassified;unclassified;
H97X84I02FWUK8	k__Bacteria(100);p__Proteobacteria(100);c__Alphaproteobacteria(100);o__Sphingomonadales(100);f__Sphingomonadaceae(100);g__Sphingomonas(99);s__Caulobacterleidyi(99);
H97X84I02FW6EY	k__Bacteria(100);p__Firmicutes(100);c__Bacilli(100);o__Bacillales(100);unclassified;unclassified;unclassified;
H97X84I02FKKGA	k__Bacteria(100);p__Proteobacteria(97);c__Alphaproteobacteria(96);unclassified;unclassified;unclassified;unclassified;
H97X84I02FJKV8	k__Bacteria(100);p__Proteobacteria(100);c__Betaproteobacteria(100);o__Burkholderiales(100);f__Comamonadaceae(100);unclassified;unclassified;
H97X84I01DGFDJ	k__Bacteria(100);p__Proteobacteria(100);c__Betaproteobacteria(88);o__Burkholderiales(88);f__Comamonadaceae(86);g__Pelomonas(80);unclassified;
H97X84I02F8LGT	k__Bacteria(100);p__Proteobacteria(100);c__Alphaproteobacteria(100);o__Rhizobiales(100);f__Phyllobacteriaceae(96);unclassified;unclassified;
H97X84I02F6OSK	k__Bacteria(100);p__Actinobacteria(95);c__Actinobacteria(95);o__Actinomycetales(95);f__Propionibacteriaceae(87);g__Propionibacterium(87);s__Propionibacteriumacne(87);
H97X84I02F3U82	k__Bacteria(100);p__Proteobacteria(100);c__Betaproteobacteria(100);o__Burkholderiales(100);f__Comamonadaceae(100);unclassified;unclassified;
H97X84I02F1QXU	k__Bacteria(100);p__Proteobacteria(100);c__Alphaproteobacteria(100);o__Rhizobiales(100);f__Phyllobacteriaceae(82);unclassified;unclassified;
H97X84I02FSPLN	k__Bacteria(100);p__Bacteroidetes(99);c__Bacteroidia(99);o__Bacteroidales(99);f__Prevotellaceae(98);g__Prevotella(98);unclassified;
H97X84I02FIVOI	k__Bacteria(100);p__Proteobacteria(100);c__Betaproteobacteria(100);o__Burkholderiales(100);f__Comamonadaceae(100);g__Acidovorax(87);unclassified;
H97X84I02HVCDD	k__Bacteria(100);p__Bacteroidetes(100);c__Bacteroidia(99);o__Bacteroidales(99);unclassified;unclassified;unclassified;
H97X84I02GCMRA	k__Bacteria(100);p__Firmicutes(98);c__Bacilli(98);o__Lactobacillales(98);f__Aerococcaceae(97);unclassified;unclassified;
H97X84I02JGR0J	k__Bacteria(100);p__Bacteroidetes(100);c__Flavobacteria(100);o__Flavobacteriales(100);f__Flavobacteriaceae(100);g__Chryseobacterium(100);unclassified;
H97X84I02H63YD	k__Bacteria(100);p__Proteobacteria(100);c__Betaproteobacteria(100);o__Burkholderiales(100);f__Comamonadaceae(100);g__Pelomonas(97);unclassified;
H97X84I02FI4NJ	k__Bacteria(100);p__Actinobacteria(100);c__Actinobacteria(100);o__Actinomycetales(100);f__Corynebacteriaceae(97);g__Corynebacterium(97);unclassified;
H97X84I02I5FOX	k__Bacteria(99);p__Firmicutes(94);c__Bacilli(94);o__Bacillales(90);unclassified;unclassified;unclassified;
H97X84I02GNYBO	k__Bacteria(99);p__Firmicutes(98);c__Bacilli(97);o__Bacillales(96);unclassified;unclassified;unclassified;
H97X84I02G4JLE	k__Bacteria(100);p__Proteobacteria(100);c__Betaproteobacteria(100);o__Burkholderiales(100);f__Comamonadaceae(100);g__Comamonas(100);unclassified;
H97X84I02J6GZQ	k__Bacteria(100);p__Proteobacteria(100);c__Betaproteobacteria(100);o__Burkholderiales(98);unclassified;unclassified;unclassified;
H97X84I02IEJTC	k__Bacteria(100);p__Firmicutes(92);c__Bacilli(90);o__Bacillales(88);unclassified;unclassified;unclassified;
H97X84I02FPXAT	k__Bacteria(100);p__Bacteroidetes(100);c__Flavobacteria(100);o__Flavobacteriales(100);f__Flavobacteriaceae(100);g__Chryseobacterium(100);unclassified;
H97X84I02JFG3D	k__Bacteria(100);p__Firmicutes(100);c__Bacilli(100);o__Lactobacillales(100);f__Enterococcaceae(100);g__Enterococcus(100);s__Enterococcusgallinaru(100);
H97X84I02J15QK	k__Bacteria(100);p__Proteobacteria(100);c__Betaproteobacteria(100);o__Rhodocyclales(99);f__Rhodocyclaceae(99);g__Zoogloea(99);s__Zoogloearamiger(99);
H97X84I02IXD4Q	k__Bacteria(100);p__Proteobacteria(100);c__Alphaproteobacteria(100);o__Caulobacterales(100);f__Caulobacteraceae(100);g__Brevundimonas(85);s__Brevundimonasdiminut(85);
H97X84I02IGZ5B	k__Bacteria(100);p__Bacteroidetes(100);c__Flavobacteria(100);o__Flavobacteriales(100);f__Flavobacteriaceae(100);g__Chryseobacterium(100);unclassified;
H97X84I02GS4EV	k__Bacteria(96);unclassified;unclassified;unclassified;unclassified;unclassified;unclassified;
H97X84I02IQBFI	k__Bacteria(100);p__Proteobacteria(100);c__Alphaproteobacteria(100);o__Rhizobiales(100);f__Bradyrhizobiaceae(100);g__Afipia(84);unclassified;
H97X84I02HL3M3	k__Bacteria(100);p__Bacteroidetes(81);unclassified;unclassified;unclassified;unclassified;unclassified;
H97X84I02GTTTH	k__Bacteria(100);p__Bacteroidetes(100);c__Bacteroidia(99);o__Bacteroidales(99);f__Prevotellaceae(99);g__Prevotella(99);unclassified;
H97X84I02JHME3	k__Bacteria(100);p__Proteobacteria(100);c__Betaproteobacteria(100);o__Burkholderiales(100);f__Comamonadaceae(100);unclassified;unclassified;
H97X84I02HMX4U	k__Bacteria(100);p__Proteobacteria(100);c__Gammaproteobacteria(100);o__Pseudomonadales(100);f__Moraxellaceae(100);g__Acinetobacter(100);unclassified;
H97X84I02GSJ5F	k__Bacteria(100);p__Bacteroidetes(99);c__Bacteroidia(99);o__Bacteroidales(99);f__Prevotellaceae(99);g__Prevotella(99);unclassified;
H97X84I02GJWSV	k__Bacteria(100);p__Firmicutes(100);c__Clostridia(100);o__Clostridiales(100);f__Clostridiaceae(99);g__Clostridium(99);unclassified;
H97X84I02GIBXP	k__Bacteria(100);p__Bacteroidetes(100);c__Flavobacteria(100);o__Flavobacteriales(100);f__Flavobacteriaceae(100);unclassified;unclassified;
H97X84I02HSRE5	k__Bacteria(100);p__Bacteroidetes(100);c__Flavobacteria(100);o__Flavobacteriales(100);f__Flavobacteriaceae(100);g__Chryseobacterium(96);unclassified;
H97X84I02JOINS	k__Bacteria(100);p__Proteobacteria(100);c__Betaproteobacteria(100);o__Burkholderiales(100);f__Comamonadaceae(100);g__Diaphorobacter(81);unclassified;
H97X84I02HRV88	k__Bacteria(100);p__Proteobacteria(100);c__Betaproteobacteria(100);o__Burkholderiales(100);f__Comamonadaceae(99);unclassified;unclassified;
H97X84I02HG19Y	k__Bacteria(100);p__Proteobacteria(100);c__Gammaproteobacteria(100);o__Pseudomonadales(100);f__Pseudomonadaceae(100);g__Pseudomonas(100);unclassified;
H97X84I02HFFQ5	k__Bacteria(100);p__Proteobacteria(100);c__Betaproteobacteria(100);o__Burkholderiales(100);f__Comamonadaceae(100);unclassified;unclassified;
H97X84I02GR74Y	k__Bacteria(100);p__Proteobacteria(100);c__Betaproteobacteria(100);o__Rhodocyclales(93);f__Rhodocyclaceae(93);g__Dechloromonas(93);unclassified;
H97X84I02IWX2T	k__Bacteria(100);unclassified;unclassified;unclassified;unclassified;unclassified;unclassified;
H97X84I02FW84W	k__Bacteria(100);p__Proteobacteria(100);c__Betaproteobacteria(98);unclassified;unclassified;unclassified;unclassified;
H97X84I02FEIMH	k__Bacteria(100);p__Proteobacteria(100);c__Gammaproteobacteria(100);o__Pseudomonadales(100);f__Moraxellaceae(100);g__Acinetobacter(100);unclassified;
H97X84I02JGVO8	k__Bacteria(100);p__Proteobacteria(100);c__Alphaproteobacteria(100);o__Sphingomonadales(100);f__Sphingomonadaceae(100);g__Sphingomonas(97);s__Caulobacterleidyi(97);
H97X84I02HCEBU	k__Bacteria(100);p__Proteobacteria(100);c__Betaproteobacteria(100);o__Rhodocyclales(84);f__Rhodocyclaceae(84);unclassified;unclassified;
H97X84I02IY4ZJ	k__Bacteria(100);p__Proteobacteria(100);c__Alphaproteobacteria(100);o__Sphingomonadales(100);f__Sphingomonadaceae(100);g__Sphingomonas(100);s__Caulobacterleidyi(100);
H97X84I02IPDLQ	k__Bacteria(100);p__Proteobacteria(100);c__Alphaproteobacteria(100);o__Sphingomonadales(100);f__Sphingomonadaceae(100);g__Sphingomonas(99);s__Caulobacterleidyi(99);
H97X84I02IM9R2	k__Bacteria(100);p__Bacteroidetes(100);c__Flavobacteria(100);o__Flavobacteriales(100);f__Flavobacteriaceae(100);unclassified;unclassified;
H97X84I02IFOWI	k__Bacteria(100);p__Proteobacteria(100);c__Betaproteobacteria(100);o__Burkholderiales(100);f__Comamonadaceae(100);unclassified;unclassified;
H97X84I02IC94C	k__Bacteria(100);p__Proteobacteria(100);c__Alphaproteobacteria(100);o__Sphingomonadales(100);f__Sphingomonadaceae(100);g__Sphingomonas(100);s__Caulobacterleidyi(100);
H97X84I02IAC6N	k__Bacteria(99);p__Firmicutes(81);c__Bacilli(81);unclassified;unclassified;unclassified;unclassified;
H97X84I02JDPXS	k__Bacteria(100);unclassified;unclassified;unclassified;unclassified;unclassified;unclassified;
H97X84I02HVLI9	k__Bacteria(100);p__Bacteroidetes(98);c__Bacteroidia(98);o__Bacteroidales(98);f__Prevotellaceae(94);g__Prevotella(94);unclassified;
H97X84I02HLIZJ	k__Bacteria(98);p__Bacteroidetes(95);c__Bacteroidia(95);o__Bacteroidales(95);f__Prevotellaceae(89);g__Prevotella(89);unclassified;
H97X84I02HJQ83	k__Bacteria(100);p__Proteobacteria(100);c__Betaproteobacteria(100);o__Rhodocyclales(100);f__Rhodocyclaceae(100);g__Dechloromonas(100);unclassified;
H97X84I02HCRIS	k__Bacteria(100);p__Proteobacteria(100);c__Betaproteobacteria(100);o__Burkholderiales(100);f__Comamonadaceae(100);g__Acidovorax(83);unclassified;
H97X84I02H9KXJ	k__Bacteria(100);p__Proteobacteria(100);c__Betaproteobacteria(100);o__Burkholderiales(100);f__Comamonadaceae(100);unclassified;unclassified;
H97X84I02GYPUC	k__Bacteria(100);p__Proteobacteria(100);c__Betaproteobacteria(100);o__Burkholderiales(100);f__Comamonadaceae(100);unclassified;unclassified;
H97X84I02GXNSC	k__Bacteria(100);p__Proteobacteria(100);c__Alphaproteobacteria(100);o__Sphingomonadales(100);f__Sphingomonadaceae(99);g__Sphingomonas(89);s__Caulobacterleidyi(88);
H97X84I02GQ7XN	k__Bacteria(100);p__Proteobacteria(100);c__Betaproteobacteria(100);o__Burkholderiales(100);f__Comamonadaceae(100);g__Diaphorobacter(98);unclassified;
H97X84I02GKJSN	k__Bacteria(100);p__Bacteroidetes(96);c__Bacteroidia(95);o__Bacteroidales(95);f__Prevotellaceae(93);g__Prevotella(93);unclassified;
H97X84I02HROOA	k__Bacteria(100);p__Proteobacteria(100);c__Betaproteobacteria(99);unclassified;unclassified;unclassified;unclassified;
H97X84I02GB4BO	k__Bacteria(100);p__Firmicutes(100);c__Bacilli(100);o__Bacillales(100);f__Staphylococcaceae(100);g__Jeotgalicoccus(100);unclassified;
H97X84I02G4HNT	k__Bacteria(100);p__Bacteroidetes(92);unclassified;unclassified;unclassified;unclassified;unclassified;
H97X84I02HMIM8	k__Bacteria(100);p__Proteobacteria(100);c__Betaproteobacteria(100);o__Burkholderiales(99);unclassified;unclassified;unclassified;
H97X84I02FS8BZ	k__Bacteria(100);p__Bacteroidetes(100);c__Flavobacteria(100);o__Flavobacteriales(100);f__Flavobacteriaceae(100);g__Chryseobacterium(99);s__Chryseobacteriumindologene(90);
H97X84I02IE6XN	k__Bacteria(100);p__Bacteroidetes(98);c__Flavobacteria(98);o__Flavobacteriales(98);f__Flavobacteriaceae(98);g__Chryseobacterium(86);unclassified;
H97X84I02H0BGP	k__Bacteria(100);p__Firmicutes(97);c__Bacilli(97);o__Bacillales(95);f__Staphylococcaceae(88);g__Jeotgalicoccus(84);unclassified;
H97X84I02JY8QY	k__Bacteria(100);p__Bacteroidetes(94);unclassified;unclassified;unclassified;unclassified;unclassified;
H97X84I02JXWU7	k__Bacteria(100);p__Bacteroidetes(95);c__Bacteroidia(92);o__Bacteroidales(92);f__Prevotellaceae(91);g__Prevotella(91);unclassified;
H97X84I02JUBQY	k__Bacteria(100);p__Proteobacteria(100);c__Betaproteobacteria(100);o__Burkholderiales(100);f__Comamonadaceae(100);g__Acidovorax(94);unclassified;
H97X84I02JTXDF	k__Bacteria(100);p__Bacteroidetes(96);c__Bacteroidia(94);o__Bacteroidales(94);f__Prevotellaceae(89);g__Prevotella(89);unclassified;
H97X84I02JS47P	k__Bacteria(100);p__Proteobacteria(100);c__Betaproteobacteria(100);o__Burkholderiales(99);f__Comamonadaceae(99);g__Comamonas(93);unclassified;
H97X84I02JQV2U	k__Bacteria(100);p__Proteobacteria(100);c__Alphaproteobacteria(100);o__Sphingomonadales(100);f__Sphingomonadaceae(100);g__Sphingomonas(96);s__Caulobacterleidyi(96);
H97X84I02JPPGT	k__Bacteria(100);p__Proteobacteria(100);c__Betaproteobacteria(100);o__Burkholderiales(100);f__Comamonadaceae(98);g__Pelomonas(95);unclassified;
H97X84I02JLIXA	k__Bacteria(100);p__Proteobacteria(100);c__Betaproteobacteria(100);o__Burkholderiales(100);f__Comamonadaceae(100);unclassified;unclassified;
H97X84I02JLHWC	k__Bacteria(100);p__Firmicutes(100);c__Bacilli(100);o__Bacillales(100);f__Staphylococcaceae(97);g__Jeotgalicoccus(97);unclassified;
H97X84I02JJ9YM	k__Bacteria(100);p__Bacteroidetes(100);c__Flavobacteria(100);o__Flavobacteriales(100);f__Flavobacteriaceae(100);g__Chryseobacterium(100);unclassified;
H97X84I02JIZG6	k__Bacteria(100);p__Proteobacteria(100);c__Alphaproteobacteria(100);o__Rhizobiales(100);f__Bradyrhizobiaceae(100);g__Afipia(80);unclassified;
H97X84I02JEJ72	k__Bacteria(100);p__Proteobacteria(100);c__Betaproteobacteria(100);o__Burkholderiales(100);f__Comamonadaceae(92);unclassified;unclassified;
H97X84I02JAQR2	k__Bacteria(100);p__Proteobacteria(100);c__Alphaproteobacteria(100);o__Sphingomonadales(100);f__Sphingomonadaceae(100);g__Sphingomonas(98);s__Caulobacterleidyi(98);
H97X84I02GFXK8	k__Bacteria(100);p__Proteobacteria(100);c__Betaproteobacteria(100);o__Burkholderiales(97);f__Comamonadaceae(97);g__Acidovorax(80);unclassified;
H97X84I02J3MEL	k__Bacteria(100);p__Proteobacteria(100);c__Betaproteobacteria(100);o__Burkholderiales(99);f__Comamonadaceae(99);g__Comamonas(92);unclassified;
H97X84I02J2YFP	k__Bacteria(100);p__Bacteroidetes(97);c__Sphingobacteria(89);o__Sphingobacteriales(89);unclassified;unclassified;unclassified;
H97X84I02J2DDC	k__Bacteria(100);p__Actinobacteria(100);c__Actinobacteria(100);o__Actinomycetales(100);f__Corynebacteriaceae(94);g__Corynebacterium(94);unclassified;
H97X84I02J1EL8	k__Bacteria(100);p__Proteobacteria(100);c__Betaproteobacteria(100);o__Burkholderiales(100);f__Comamonadaceae(100);g__Acidovorax(81);unclassified;
H97X84I02IVI9Y	k__Bacteria(100);p__Bacteroidetes(100);c__Flavobacteria(100);o__Flavobacteriales(100);f__Flavobacteriaceae(100);g__Chryseobacterium(91);unclassified;
H97X84I02ISE64	k__Bacteria(100);p__Proteobacteria(100);c__Betaproteobacteria(100);o__Burkholderiales(100);unclassified;unclassified;unclassified;
H97X84I02IRV2T	k__Bacteria(100);p__Bacteroidetes(100);c__Flavobacteria(100);o__Flavobacteriales(100);f__Flavobacteriaceae(100);g__Chryseobacterium(80);unclassified;
H97X84I02IQK3M	k__Bacteria(100);p__Proteobacteria(100);c__Gammaproteobacteria(100);o__Pseudomonadales(99);f__Pseudomonadaceae(99);g__Pseudomonas(98);unclassified;
H97X84I02IPW5U	k__Bacteria(100);p__Proteobacteria(100);c__Alphaproteobacteria(100);o__Sphingomonadales(100);f__Sphingomonadaceae(99);g__Sphingomonas(98);s__Caulobacterleidyi(98);
H97X84I02ILWYV	k__Bacteria(100);p__Proteobacteria(100);c__Gammaproteobacteria(100);o__Pseudomonadales(100);f__Moraxellaceae(100);g__Acinetobacter(100);unclassified;
H97X84I02IJ14M	k__Bacteria(100);p__Proteobacteria(100);c__Betaproteobacteria(100);o__Burkholderiales(100);f__Comamonadaceae(99);unclassified;unclassified;
H97X84I02IIZ0H	k__Bacteria(94);unclassified;unclassified;unclassified;unclassified;unclassified;unclassified;
H97X84I02IIXDA	k__Bacteria(100);p__Proteobacteria(100);c__Gammaproteobacteria(100);o__Pseudomonadales(100);f__Moraxellaceae(99);g__Acinetobacter(99);unclassified;
H97X84I02IFI85	k__Bacteria(100);p__Actinobacteria(99);c__Actinobacteria(99);o__Actinomycetales(99);f__Corynebacteriaceae(96);g__Corynebacterium(96);unclassified;
H97X84I02HM8CH	k__Bacteria(100);p__Proteobacteria(100);c__Betaproteobacteria(100);o__Burkholderiales(100);f__Comamonadaceae(98);unclassified;unclassified;
H97X84I02I59C8	k__Bacteria(100);p__Proteobacteria(100);c__Betaproteobacteria(100);unclassified;unclassified;unclassified;unclassified;
H97X84I02IB92D	k__Bacteria(100);p__Proteobacteria(100);c__Betaproteobacteria(100);o__Burkholderiales(100);f__Comamonadaceae(100);unclassified;unclassified;
H97X84I02I918S	k__Bacteria(100);p__Proteobacteria(100);c__Betaproteobacteria(100);o__Burkholderiales(100);f__Comamonadaceae(100);g__Diaphorobacter(93);unclassified;
H97X84I02I7PR4	k__Bacteria(100);p__Proteobacteria(100);c__Alphaproteobacteria(100);o__Sphingomonadales(100);f__Sphingomonadaceae(98);g__Sphingomonas(98);s__Caulobacterleidyi(95);
H97X84I02I7LHI	k__Bacteria(100);p__Proteobacteria(100);c__Betaproteobacteria(100);o__Burkholderiales(100);f__Comamonadaceae(100);g__Acidovorax(81);unclassified;
H97X84I02I2FSL	k__Bacteria(100);p__Proteobacteria(100);c__Betaproteobacteria(100);o__Rhodocyclales(100);f__Rhodocyclaceae(100);g__Dechloromonas(99);unclassified;
H97X84I02I1CAD	k__Bacteria(100);p__Firmicutes(82);c__Bacilli(82);unclassified;unclassified;unclassified;unclassified;
H97X84I02G710I	k__Bacteria(100);p__Proteobacteria(100);c__Betaproteobacteria(100);o__Burkholderiales(100);f__Comamonadaceae(98);unclassified;unclassified;
H97X84I02HZXD7	k__Bacteria(100);p__Proteobacteria(100);c__Alphaproteobacteria(99);o__Sphingomonadales(99);f__Sphingomonadaceae(99);g__Sphingomonas(97);s__Caulobacterleidyi(97);
H97X84I02HYA2R	k__Bacteria(100);p__Proteobacteria(100);c__Betaproteobacteria(100);o__Burkholderiales(100);f__Comamonadaceae(100);unclassified;unclassified;
H97X84I02HWZ4M	k__Bacteria(100);p__Proteobacteria(100);c__Alphaproteobacteria(100);o__Sphingomonadales(100);f__Sphingomonadaceae(100);g__Sphingomonas(99);s__Caulobacterleidyi(99);
H97X84I02HW3M9	k__Bacteria(99);unclassified;unclassified;unclassified;unclassified;unclassified;unclassified;
H97X84I02HUE0N	k__Bacteria(100);p__Proteobacteria(100);c__Alphaproteobacteria(100);o__Sphingomonadales(100);f__Sphingomonadaceae(100);g__Sphingomonas(100);s__Caulobacterleidyi(100);
H97X84I02HSCQ5	k__Bacteria(100);p__Proteobacteria(100);c__Betaproteobacteria(100);o__Burkholderiales(100);f__Comamonadaceae(100);g__Delftia(100);unclassified;
H97X84I02HM7RE	k__Bacteria(100);p__Proteobacteria(100);c__Gammaproteobacteria(100);o__Pseudomonadales(100);f__Moraxellaceae(100);g__Acinetobacter(100);unclassified;
H97X84I02HLN41	k__Bacteria(100);p__Bacteroidetes(94);c__Bacteroidia(94);o__Bacteroidales(94);f__Prevotellaceae(90);g__Prevotella(90);unclassified;
H97X84I02HJ9UM	k__Bacteria(100);p__Bacteroidetes(100);c__Flavobacteria(100);o__Flavobacteriales(100);f__Flavobacteriaceae(100);g__Chryseobacterium(99);unclassified;
H97X84I02HE8ZZ	k__Bacteria(99);p__Bacteroidetes(89);c__Bacteroidia(89);o__Bacteroidales(89);f__Prevotellaceae(88);g__Prevotella(88);unclassified;
H97X84I02HCXYM	k__Bacteria(99);p__Bacteroidetes(97);c__Bacteroidia(97);o__Bacteroidales(97);f__Prevotellaceae(95);g__Prevotella(95);unclassified;
H97X84I02HAD5M	k__Bacteria(100);p__Proteobacteria(100);c__Betaproteobacteria(100);o__Burkholderiales(100);f__Comamonadaceae(100);unclassified;unclassified;
H97X84I02H9OOQ	k__Bacteria(100);p__Bacteroidetes(100);c__Flavobacteria(100);o__Flavobacteriales(100);f__Flavobacteriaceae(100);g__Chryseobacterium(85);unclassified;
H97X84I02H7J2V	k__Bacteria(100);p__Bacteroidetes(100);c__Flavobacteria(100);o__Flavobacteriales(100);f__Flavobacteriaceae(100);g__Chryseobacterium(83);unclassified;
H97X84I02H6MTE	k__Bacteria(99);unclassified;unclassified;unclassified;unclassified;unclassified;unclassified;
H97X84I02H69A9	k__Bacteria(100);p__Actinobacteria(100);c__Actinobacteria(100);o__Actinomycetales(100);f__Brevibacteriaceae(100);g__Brevibacterium(100);s__Brevibacteriumcase(100);
H97X84I02H5UW7	k__Bacteria(98);unclassified;unclassified;unclassified;unclassified;unclassified;unclassified;
H97X84I02H5HS7	k__Bacteria(100);p__Proteobacteria(100);c__Betaproteobacteria(100);o__Rhodocyclales(97);f__Rhodocyclaceae(97);g__Zoogloea(97);s__Zoogloearamiger(97);
H97X84I02H0MZ7	k__Bacteria(100);p__Firmicutes(98);c__Bacilli(98);o__Lactobacillales(98);f__Aerococcaceae(96);unclassified;unclassified;
H97X84I01AT8PP	k__Bacteria(99);p__Bacteroidetes(91);c__Bacteroidia(89);o__Bacteroidales(89);unclassified;unclassified;unclassified;
H97X84I02GYK40	k__Bacteria(100);p__Proteobacteria(100);c__Betaproteobacteria(100);o__Burkholderiales(100);f__Comamonadaceae(100);g__Acidovorax(89);unclassified;
H97X84I02GXJL9	k__Bacteria(100);p__Proteobacteria(100);c__Betaproteobacteria(100);o__Burkholderiales(100);f__Comamonadaceae(100);g__Comamonas(86);unclassified;
H97X84I02GWA2D	k__Bacteria(100);p__Proteobacteria(100);c__Betaproteobacteria(100);o__Burkholderiales(100);f__Comamonadaceae(100);g__Acidovorax(80);unclassified;
H97X84I02G6QTB	k__Bacteria(98);p__Bacteroidetes(93);c__Bacteroidia(91);o__Bacteroidales(91);unclassified;unclassified;unclassified;
H97X84I02GTHP9	k__Bacteria(100);p__Firmicutes(100);c__Bacilli(100);o__Lactobacillales(100);f__Enterococcaceae(100);g__Enterococcus(100);s__Enterococcusgallinaru(98);
H97X84I02GT616	k__Bacteria(100);p__Proteobacteria(100);c__Alphaproteobacteria(100);o__Sphingomonadales(100);f__Sphingomonadaceae(100);g__Sphingomonas(100);s__Caulobacterleidyi(98);
H97X84I02GRCL1	k__Bacteria(100);p__Firmicutes(92);c__Clostridia(92);o__Clostridiales(91);f__Lachnospiraceae(90);unclassified;unclassified;
H97X84I02GPVTL	k__Bacteria(100);p__Proteobacteria(100);c__Betaproteobacteria(100);o__Burkholderiales(100);f__Comamonadaceae(100);g__Acidovorax(85);unclassified;
H97X84I02JXAXQ	k__Bacteria(100);p__Proteobacteria(100);c__Betaproteobacteria(99);o__Burkholderiales(99);f__Comamonadaceae(99);unclassified;unclassified;
H97X84I02GMIQY	k__Bacteria(100);p__Firmicutes(83);unclassified;unclassified;unclassified;unclassified;unclassified;
H97X84I02HUE9P	k__Bacteria(100);p__Proteobacteria(100);c__Betaproteobacteria(100);unclassified;unclassified;unclassified;unclassified;
H97X84I02GGQGA	k__Bacteria(100);p__Proteobacteria(100);c__Betaproteobacteria(100);o__Burkholderiales(100);f__Comamonadaceae(100);g__Acidovorax(96);s__Acidovoraxcaen(90);
H97X84I02GGO2T	k__Bacteria(100);p__Bacteroidetes(100);c__Flavobacteria(100);o__Flavobacteriales(100);f__Flavobacteriaceae(100);unclassified;unclassified;
H97X84I02GDEPJ	k__Bacteria(100);p__Proteobacteria(100);c__Betaproteobacteria(100);o__Burkholderiales(100);f__Comamonadaceae(100);unclassified;unclassified;
H97X84I02G9W1R	k__Bacteria(100);p__Proteobacteria(100);c__Gammaproteobacteria(100);o__Pseudomonadales(100);f__Moraxellaceae(100);g__Acinetobacter(100);unclassified;
H97X84I02G2WG9	k__Bacteria(100);p__Actinobacteria(100);c__Actinobacteria(100);o__Actinomycetales(100);unclassified;unclassified;unclassified;
H97X84I02G26MH	k__Bacteria(100);p__Proteobacteria(100);c__Betaproteobacteria(100);o__Burkholderiales(100);f__Comamonadaceae(100);unclassified;unclassified;
H97X84I02FZ2XH	k__Bacteria(98);unclassified;unclassified;unclassified;unclassified;unclassified;unclassified;
H97X84I02FY0ST	k__Bacteria(100);p__Bacteroidetes(100);c__Flavobacteria(100);o__Flavobacteriales(100);f__Flavobacteriaceae(100);unclassified;unclassified;
H97X84I02FUN7T	k__Bacteria(100);p__Proteobacteria(100);c__Gammaproteobacteria(100);o__Pseudomonadales(100);f__Moraxellaceae(100);g__Enhydrobacter(100);s__Enhydrobacteraerosaccu(100);
H97X84I02FTFAO	k__Bacteria(100);p__Proteobacteria(100);c__Gammaproteobacteria(100);o__Xanthomonadales(100);f__Xanthomonadaceae(100);g__Thermomonas(100);unclassified;
H97X84I02FSTNF	k__Bacteria(100);p__Proteobacteria(100);c__Betaproteobacteria(100);o__Burkholderiales(100);f__Comamonadaceae(100);g__Acidovorax(89);unclassified;
H97X84I02FSKA6	k__Bacteria(100);p__Proteobacteria(100);c__Alphaproteobacteria(100);o__Rhizobiales(100);f__Bradyrhizobiaceae(100);unclassified;unclassified;
H97X84I02FP20E	k__Bacteria(100);p__Proteobacteria(83);c__Alphaproteobacteria(83);o__Sphingomonadales(83);f__Sphingomonadaceae(83);g__Sphingomonas(82);s__Caulobacterleidyi(82);
H97X84I02FMV3S	k__Bacteria(100);p__Proteobacteria(100);c__Alphaproteobacteria(100);o__Sphingomonadales(100);f__Sphingomonadaceae(100);g__Sphingomonas(99);s__Caulobacterleidyi(99);
H97X84I02FJEQD	k__Bacteria(100);p__Proteobacteria(100);c__Betaproteobacteria(100);o__Burkholderiales(100);f__Comamonadaceae(100);g__Acidovorax(96);unclassified;
H97X84I02FIUH2	k__Bacteria(100);p__Bacteroidetes(97);c__Bacteroidia(97);o__Bacteroidales(97);f__Prevotellaceae(89);g__Prevotella(89);unclassified;
H97X84I02FIL80	k__Bacteria(100);p__Proteobacteria(100);c__Gammaproteobacteria(100);o__Pseudomonadales(100);f__Pseudomonadaceae(100);g__Pseudomonas(98);unclassified;
H97X84I02FEX0W	k__Bacteria(100);p__Proteobacteria(100);c__Betaproteobacteria(100);o__Burkholderiales(99);f__Comamonadaceae(98);g__Pelomonas(85);unclassified;
H97X84I02GECDN	k__Bacteria(100);p__Proteobacteria(100);c__Alphaproteobacteria(99);o__Sphingomonadales(99);f__Sphingomonadaceae(98);g__Sphingomonas(90);s__Caulobacterleidyi(90);
H97X84I02F95C2	k__Bacteria(100);p__Bacteroidetes(100);c__Flavobacteria(100);o__Flavobacteriales(100);f__Flavobacteriaceae(100);unclassified;unclassified;
H97X84I02F7YEB	k__Bacteria(100);p__Proteobacteria(100);c__Betaproteobacteria(100);o__Rhodocyclales(98);f__Rhodocyclaceae(98);g__Dechloromonas(80);unclassified;
H97X84I02F7W2S	k__Bacteria(96);unclassified;unclassified;unclassified;unclassified;unclassified;unclassified;
H97X84I02F7JFQ	k__Bacteria(100);p__Bacteroidetes(98);c__Bacteroidia(94);o__Bacteroidales(94);unclassified;unclassified;unclassified;
H97X84I02HXAWP	k__Bacteria(100);p__Proteobacteria(100);c__Betaproteobacteria(100);o__Burkholderiales(99);f__Comamonadaceae(88);unclassified;unclassified;
H97X84I02FYK40	k__Bacteria(100);p__Firmicutes(100);c__Bacilli(100);o__Lactobacillales(100);f__Lactobacillaceae(100);g__Lactobacillus(100);unclassified;
H97X84I02GCGT4	k__Bacteria(100);p__Bacteroidetes(100);c__Sphingobacteria(100);o__Sphingobacteriales(100);f__Sphingobacteriaceae(100);g__Sphingobacterium(100);s__Sphingobacteriumspiritivoru(100);
H97X84I02F4CM8	k__Bacteria(98);p__Bacteroidetes(87);unclassified;unclassified;unclassified;unclassified;unclassified;
H97X84I02GOATW	k__Bacteria(100);p__Proteobacteria(100);c__Betaproteobacteria(100);o__Burkholderiales(99);unclassified;unclassified;unclassified;
H97X84I02JQ1B0	k__Bacteria(100);p__Bacteroidetes(100);c__Flavobacteria(100);o__Flavobacteriales(100);f__Flavobacteriaceae(100);unclassified;unclassified;
H97X84I02G9GMG	k__Bacteria(100);p__Proteobacteria(100);c__Gammaproteobacteria(100);o__Pseudomonadales(100);f__Moraxellaceae(100);g__Acinetobacter(100);unclassified;
H97X84I02IYIGC	k__Bacteria(95);unclassified;unclassified;unclassified;unclassified;unclassified;unclassified;
H97X84I02GU2HT	k__Bacteria(100);p__Bacteroidetes(95);c__Bacteroidia(94);o__Bacteroidales(94);unclassified;unclassified;unclassified;
H97X84I02G10RD	k__Bacteria(100);unclassified;unclassified;unclassified;unclassified;unclassified;unclassified;
H97X84I02FH5Y4	k__Bacteria(99);unclassified;unclassified;unclassified;unclassified;unclassified;unclassified;
H97X84I02HSQB5	k__Bacteria(100);p__Proteobacteria(100);c__Betaproteobacteria(100);o__Rhodocyclales(100);f__Rhodocyclaceae(100);g__Dechloromonas(100);unclassified;
H97X84I02GALIA	k__Bacteria(98);unclassified;unclassified;unclassified;unclassified;unclassified;unclassified;
H97X84I02IEBKD	k__Bacteria(100);unclassified;unclassified;unclassified;unclassified;unclassified;unclassified;
H97X84I02HH0KS	k__Bacteria(100);p__Proteobacteria(100);c__Betaproteobacteria(100);o__Burkholderiales(100);f__Burkholderiaceae(100);g__Burkholderia(100);s__Burkholderiagladiol(100);
H97X84I02J4DCH	k__Bacteria(100);p__Bacteroidetes(95);c__Bacteroidia(92);o__Bacteroidales(92);unclassified;unclassified;unclassified;
H97X84I02HHP9Q	k__Bacteria(96);unclassified;unclassified;unclassified;unclassified;unclassified;unclassified;
H97X84I02FSWGG	k__Bacteria(100);p__Proteobacteria(100);c__Alphaproteobacteria(100);o__Sphingomonadales(100);f__Sphingomonadaceae(100);g__Sphingomonas(97);s__Caulobacterleidyi(97);
H97X84I02JCWB7	k__Bacteria(100);p__Proteobacteria(100);c__Betaproteobacteria(100);o__Burkholderiales(100);f__Comamonadaceae(100);unclassified;unclassified;
H97X84I02F84MX	k__Bacteria(100);p__Bacteroidetes(86);unclassified;unclassified;unclassified;unclassified;unclassified;
H97X84I02IAY3V	k__Bacteria(99);unclassified;unclassified;unclassified;unclassified;unclassified;unclassified;
H97X84I02HD51E	k__Bacteria(100);p__Bacteroidetes(83);unclassified;unclassified;unclassified;unclassified;unclassified;
H97X84I02GXC21	k__Bacteria(100);p__Actinobacteria(100);c__Actinobacteria(100);o__Actinomycetales(100);f__Propionibacteriaceae(100);g__Propionibacterium(100);s__Propionibacteriumacne(100);
H97X84I02GF9VY	k__Bacteria(97);unclassified;unclassified;unclassified;unclassified;unclassified;unclassified;
H97X84I02FRIYU	k__Bacteria(100);p__Proteobacteria(100);c__Alphaproteobacteria(100);o__Sphingomonadales(100);f__Sphingomonadaceae(100);g__Sphingomonas(99);s__Caulobacterleidyi(99);
H97X84I02IUTXG	k__Bacteria(100);p__Bacteroidetes(100);c__Sphingobacteria(100);o__Sphingobacteriales(100);f__Sphingobacteriaceae(100);g__Sphingobacterium(100);s__Sphingobacteriumspiritivoru(100);
H97X84I02IH1RA	k__Bacteria(100);p__Firmicutes(100);c__Clostridia(100);o__Clostridiales(100);f__Lachnospiraceae(100);g__Clostridium(95);unclassified;
H97X84I02I1DIF	k__Bacteria(98);unclassified;unclassified;unclassified;unclassified;unclassified;unclassified;
H97X84I02H6S27	k__Bacteria(97);p__Bacteroidetes(93);c__Bacteroidia(88);o__Bacteroidales(88);unclassified;unclassified;unclassified;
H97X84I02GBOFT	k__Bacteria(100);p__Bacteroidetes(97);c__Bacteroidia(94);o__Bacteroidales(94);unclassified;unclassified;unclassified;
H97X84I02HCND8	k__Bacteria(100);unclassified;unclassified;unclassified;unclassified;unclassified;unclassified;
H97X84I02HBC70	k__Bacteria(100);p__Firmicutes(98);c__Bacilli(97);o__Bacillales(96);unclassified;unclassified;unclassified;
H97X84I02GQLJ5	k__Bacteria(93);unclassified;unclassified;unclassified;unclassified;unclassified;unclassified;
H97X84I02GPBH2	k__Bacteria(100);p__Proteobacteria(100);c__Betaproteobacteria(100);unclassified;unclassified;unclassified;unclassified;
H97X84I02FJDH0	k__Bacteria(99);unclassified;unclassified;unclassified;unclassified;unclassified;unclassified;
H97X84I02ICVXG	k__Bacteria(99);p__Bacteroidetes(96);c__Bacteroidia(95);o__Bacteroidales(95);unclassified;unclassified;unclassified;
H97X84I02FJ13J	k__Bacteria(100);p__Proteobacteria(100);c__Betaproteobacteria(100);o__Burkholderiales(100);f__Comamonadaceae(100);g__Diaphorobacter(93);unclassified;
H97X84I02GS8QJ	k__Bacteria(96);p__Bacteroidetes(82);unclassified;unclassified;unclassified;unclassified;unclassified;
H97X84I02I7UMT	k__Bacteria(99);p__Proteobacteria(89);c__Betaproteobacteria(87);o__Burkholderiales(84);unclassified;unclassified;unclassified;
H97X84I02IYTXT	k__Bacteria(98);unclassified;unclassified;unclassified;unclassified;unclassified;unclassified;
H97X84I02IKRBT	k__Bacteria(100);p__Proteobacteria(100);c__Alphaproteobacteria(100);o__Sphingomonadales(100);f__Sphingomonadaceae(100);g__Sphingomonas(100);s__Caulobacterleidyi(100);
H97X84I02IDR2S	k__Bacteria(99);unclassified;unclassified;unclassified;unclassified;unclassified;unclassified;
H97X84I02I3UJ7	k__Bacteria(100);p__Proteobacteria(100);c__Betaproteobacteria(100);o__Burkholderiales(100);f__Alcaligenaceae(100);unclassified;unclassified;
H97X84I02HRNR5	k__Bacteria(100);p__Proteobacteria(100);c__Betaproteobacteria(100);o__Burkholderiales(100);f__Comamonadaceae(100);unclassified;unclassified;
H97X84I02HMTUB	k__Bacteria(100);p__Firmicutes(97);c__Clostridia(97);o__Clostridiales(97);f__Ruminococcaceae(96);unclassified;unclassified;
H97X84I02H8LB9	k__Bacteria(95);unclassified;unclassified;unclassified;unclassified;unclassified;unclassified;
H97X84I02GTBFX	k__Bacteria(100);p__Firmicutes(80);unclassified;unclassified;unclassified;unclassified;unclassified;
H97X84I02GOZB0	k__Bacteria(100);p__Bacteroidetes(99);c__Bacteroidia(98);o__Bacteroidales(98);unclassified;unclassified;unclassified;
H97X84I02GMR6N	k__Bacteria(100);p__Actinobacteria(98);c__Actinobacteria(98);o__Actinomycetales(98);f__Propionibacteriaceae(84);g__Propionibacterium(84);s__Propionibacteriumacne(83);
H97X84I02H2EO3	k__Bacteria(100);p__Proteobacteria(100);c__Betaproteobacteria(100);o__Burkholderiales(99);unclassified;unclassified;unclassified;
H97X84I02GFTW8	k__Bacteria(100);p__Firmicutes(89);c__Clostridia(89);o__Clostridiales(89);f__Lachnospiraceae(84);unclassified;unclassified;
H97X84I02GCOCK	k__Bacteria(97);p__Bacteroidetes(96);c__Bacteroidia(96);o__Bacteroidales(96);unclassified;unclassified;unclassified;
H97X84I02IZS40	k__Bacteria(96);unclassified;unclassified;unclassified;unclassified;unclassified;unclassified;
H97X84I02GB1Z6	k__Bacteria(100);p__Proteobacteria(100);c__Alphaproteobacteria(100);o__Sphingomonadales(100);f__Sphingomonadaceae(100);g__Sphingomonas(100);s__Caulobacterleidyi(97);
H97X84I02GI6C8	k__Bacteria(100);p__Proteobacteria(89);c__Alphaproteobacteria(88);o__Sphingomonadales(88);f__Sphingomonadaceae(88);g__Sphingomonas(84);s__Caulobacterleidyi(83);
H97X84I02G3GM3	k__Bacteria(93);unclassified;unclassified;unclassified;unclassified;unclassified;unclassified;
H97X84I02G0P2K	k__Bacteria(94);unclassified;unclassified;unclassified;unclassified;unclassified;unclassified;
H97X84I02FMZ8Y	k__Bacteria(100);p__Firmicutes(89);c__Clostridia(89);o__Clostridiales(89);f__Ruminococcaceae(86);unclassified;unclassified;
H97X84I02HX0UC	k__Bacteria(100);p__Proteobacteria(100);c__Betaproteobacteria(100);o__Burkholderiales(100);f__Comamonadaceae(99);g__Diaphorobacter(85);unclassified;
H97X84I02G60VY	k__Bacteria(100);p__Bacteroidetes(99);c__Bacteroidia(95);o__Bacteroidales(95);unclassified;unclassified;unclassified;
H97X84I02J4AS6	k__Bacteria(100);unclassified;unclassified;unclassified;unclassified;unclassified;unclassified;
H97X84I02GIOV7	k__Bacteria(100);p__Firmicutes(100);c__Bacilli(100);o__Lactobacillales(84);f__Lactobacillaceae(84);g__Lactobacillus(83);unclassified;
H97X84I02JYG5D	k__Bacteria(100);p__Proteobacteria(100);c__Betaproteobacteria(100);o__Rhodocyclales(96);f__Rhodocyclaceae(96);g__Dechloromonas(96);unclassified;
H97X84I02JY8GH	k__Bacteria(98);p__Bacteroidetes(84);unclassified;unclassified;unclassified;unclassified;unclassified;
H97X84I02JXPJM	k__Bacteria(100);p__Firmicutes(94);c__Clostridia(94);o__Clostridiales(94);f__Ruminococcaceae(93);unclassified;unclassified;
H97X84I02JMP7J	k__Bacteria(96);p__Bacteroidetes(80);unclassified;unclassified;unclassified;unclassified;unclassified;
H97X84I02JO1NC	k__Bacteria(100);p__Proteobacteria(100);c__Alphaproteobacteria(100);o__Sphingomonadales(100);f__Sphingomonadaceae(100);g__Sphingomonas(97);s__Caulobacterleidyi(97);
H97X84I02JNZS9	k__Bacteria(100);p__Proteobacteria(100);c__Betaproteobacteria(100);o__Burkholderiales(100);f__Comamonadaceae(100);unclassified;unclassified;
H97X84I02JJXUC	k__Bacteria(92);unclassified;unclassified;unclassified;unclassified;unclassified;unclassified;
H97X84I02JJF9Q	k__Bacteria(100);unclassified;unclassified;unclassified;unclassified;unclassified;unclassified;
H97X84I02JIKGS	k__Bacteria(100);p__Bacteroidetes(100);c__Flavobacteria(100);o__Flavobacteriales(100);f__Flavobacteriaceae(100);g__Chryseobacterium(86);unclassified;
H97X84I02JIDR4	k__Bacteria(95);unclassified;unclassified;unclassified;unclassified;unclassified;unclassified;
H97X84I02JI5X0	k__Bacteria(99);unclassified;unclassified;unclassified;unclassified;unclassified;unclassified;
H97X84I02JC65S	k__Bacteria(100);p__Firmicutes(97);c__Bacilli(97);unclassified;unclassified;unclassified;unclassified;
H97X84I02JEVSH	k__Bacteria(100);p__Proteobacteria(100);c__Betaproteobacteria(100);o__Burkholderiales(100);f__Comamonadaceae(100);g__Acidovorax(88);unclassified;
H97X84I02JCKW4	k__Bacteria(100);p__Bacteroidetes(80);unclassified;unclassified;unclassified;unclassified;unclassified;
H97X84I02J6HMS	k__Bacteria(100);p__Proteobacteria(100);c__Alphaproteobacteria(100);o__Sphingomonadales(100);f__Sphingomonadaceae(100);g__Sphingomonas(99);s__Caulobacterleidyi(99);
H97X84I02J458B	k__Bacteria(100);unclassified;unclassified;unclassified;unclassified;unclassified;unclassified;
H97X84I02J3L3I	k__Bacteria(100);p__Proteobacteria(100);c__Betaproteobacteria(100);o__Burkholderiales(100);f__Comamonadaceae(100);g__Acidovorax(97);unclassified;
H97X84I02GEV4K	k__Bacteria(100);p__Proteobacteria(100);c__Betaproteobacteria(100);o__Burkholderiales(99);f__Comamonadaceae(88);unclassified;unclassified;
H97X84I02J3CJD	k__Bacteria(100);p__Proteobacteria(100);c__Betaproteobacteria(100);o__Burkholderiales(100);f__Comamonadaceae(100);g__Acidovorax(99);s__Acidovoraxcaen(94);
H97X84I02J1C7L	k__Bacteria(100);unclassified;unclassified;unclassified;unclassified;unclassified;unclassified;
H97X84I02IZG6T	k__Bacteria(100);p__Proteobacteria(100);c__Betaproteobacteria(100);o__Burkholderiales(100);f__Comamonadaceae(100);unclassified;unclassified;
H97X84I02IYD83	k__Bacteria(100);p__Proteobacteria(100);c__Betaproteobacteria(100);o__Burkholderiales(100);f__Burkholderiaceae(100);g__Burkholderia(96);s__Burkholderiagladiol(91);
H97X84I02IXPQB	k__Bacteria(96);unclassified;unclassified;unclassified;unclassified;unclassified;unclassified;
H97X84I02IXFW9	k__Bacteria(100);p__Proteobacteria(100);c__Alphaproteobacteria(100);o__Sphingomonadales(100);f__Sphingomonadaceae(100);g__Sphingomonas(100);s__Caulobacterleidyi(100);
H97X84I02IX5LE	k__Bacteria(99);unclassified;unclassified;unclassified;unclassified;unclassified;unclassified;
H97X84I02ITZ7N	k__Bacteria(100);p__Proteobacteria(100);c__Alphaproteobacteria(100);o__Sphingomonadales(100);f__Sphingomonadaceae(100);g__Sphingomonas(98);s__Caulobacterleidyi(98);
H97X84I02IRXSN	k__Bacteria(100);p__Proteobacteria(100);c__Alphaproteobacteria(100);o__Sphingomonadales(100);f__Sphingomonadaceae(100);g__Sphingomonas(100);s__Caulobacterleidyi(100);
H97X84I02GXHNJ	k__Bacteria(99);p__Bacteroidetes(85);unclassified;unclassified;unclassified;unclassified;unclassified;
H97X84I02INDCQ	k__Bacteria(100);p__Bacteroidetes(95);c__Sphingobacteria(81);o__Sphingobacteriales(81);unclassified;unclassified;unclassified;
H97X84I02IMKUE	k__Bacteria(100);p__Firmicutes(93);c__Bacilli(89);o__Bacillales(89);unclassified;unclassified;unclassified;
H97X84I02IKNA2	k__Bacteria(100);p__Proteobacteria(100);c__Betaproteobacteria(100);o__Burkholderiales(100);f__Alcaligenaceae(100);unclassified;unclassified;
H97X84I01B0VBY	k__Bacteria(100);unclassified;unclassified;unclassified;unclassified;unclassified;unclassified;
H97X84I02IEDDO	k__Bacteria(100);p__Proteobacteria(100);c__Betaproteobacteria(100);o__Burkholderiales(99);unclassified;unclassified;unclassified;
H97X84I02IBWNW	k__Bacteria(100);p__Firmicutes(84);c__Clostridia(83);o__Clostridiales(83);unclassified;unclassified;unclassified;
H97X84I02IB4AW	k__Bacteria(100);unclassified;unclassified;unclassified;unclassified;unclassified;unclassified;
H97X84I02I96QT	k__Bacteria(96);unclassified;unclassified;unclassified;unclassified;unclassified;unclassified;
H97X84I02I83ZW	k__Bacteria(100);p__Proteobacteria(100);c__Alphaproteobacteria(100);o__Rhizobiales(100);f__Bradyrhizobiaceae(100);unclassified;unclassified;
H97X84I02I5RJP	k__Bacteria(100);p__Proteobacteria(100);c__Alphaproteobacteria(100);o__Sphingomonadales(100);f__Sphingomonadaceae(100);g__Sphingomonas(99);s__Caulobacterleidyi(99);
H97X84I02I4UYJ	k__Bacteria(99);p__Firmicutes(97);c__Bacilli(97);o__Bacillales(97);unclassified;unclassified;unclassified;
H97X84I02I48W2	k__Bacteria(97);unclassified;unclassified;unclassified;unclassified;unclassified;unclassified;
H97X84I02I2PYX	k__Bacteria(100);p__Proteobacteria(100);c__Betaproteobacteria(100);o__Burkholderiales(100);f__Comamonadaceae(100);g__Acidovorax(88);unclassified;
H97X84I02I1G9C	k__Bacteria(100);p__Proteobacteria(100);c__Betaproteobacteria(100);o__Burkholderiales(100);unclassified;unclassified;unclassified;
H97X84I02HTLC2	k__Bacteria(100);p__Bacteroidetes(100);c__Flavobacteria(98);o__Flavobacteriales(98);f__Flavobacteriaceae(98);unclassified;unclassified;
H97X84I02GK5OC	k__Bacteria(100);p__Proteobacteria(99);c__Alphaproteobacteria(97);o__Sphingomonadales(95);f__Sphingomonadaceae(95);g__Sphingomonas(91);s__Caulobacterleidyi(91);
H97X84I02HRW23	k__Bacteria(100);p__Proteobacteria(100);c__Betaproteobacteria(100);o__Burkholderiales(100);f__Alcaligenaceae(100);unclassified;unclassified;
H97X84I02FV8G9	k__Bacteria(100);p__Bacteroidetes(96);c__Bacteroidia(91);o__Bacteroidales(91);unclassified;unclassified;unclassified;
H97X84I02HPLJM	k__Bacteria(100);p__Proteobacteria(100);c__Betaproteobacteria(100);o__Burkholderiales(100);f__Comamonadaceae(100);unclassified;unclassified;
H97X84I02HLWZR	k__Bacteria(100);p__Firmicutes(98);c__Bacilli(95);o__Bacillales(92);unclassified;unclassified;unclassified;
H97X84I02HJV0K	k__Bacteria(100);p__Proteobacteria(100);c__Betaproteobacteria(100);o__Rhodocyclales(100);f__Rhodocyclaceae(100);g__Dechloromonas(97);unclassified;
H97X84I02HIDNG	k__Bacteria(100);p__Proteobacteria(100);c__Gammaproteobacteria(100);o__Pseudomonadales(100);f__Moraxellaceae(100);g__Acinetobacter(100);unclassified;
H97X84I02HGTD0	k__Bacteria(100);unclassified;unclassified;unclassified;unclassified;unclassified;unclassified;
H97X84I02FQUZG	k__Bacteria(100);p__Proteobacteria(98);c__Alphaproteobacteria(98);o__Sphingomonadales(98);f__Sphingomonadaceae(98);g__Sphingomonas(98);s__Caulobacterleidyi(98);
H97X84I01BK7IV	k__Bacteria(98);p__Bacteroidetes(85);unclassified;unclassified;unclassified;unclassified;unclassified;
H97X84I02HETBF	k__Bacteria(100);p__Proteobacteria(100);c__Alphaproteobacteria(100);o__Sphingomonadales(100);f__Sphingomonadaceae(100);g__Sphingomonas(99);s__Caulobacterleidyi(99);
H97X84I02HDMRU	k__Bacteria(100);p__Proteobacteria(100);c__Betaproteobacteria(100);o__Burkholderiales(100);f__Comamonadaceae(100);g__Acidovorax(97);s__Acidovoraxcaen(93);
H97X84I02HBG6J	k__Bacteria(100);unclassified;unclassified;unclassified;unclassified;unclassified;unclassified;
H97X84I02H8CXK	k__Bacteria(100);unclassified;unclassified;unclassified;unclassified;unclassified;unclassified;
H97X84I02H8AM8	k__Bacteria(100);p__Bacteroidetes(99);c__Sphingobacteria(98);o__Sphingobacteriales(98);unclassified;unclassified;unclassified;
H97X84I02H83IY	k__Bacteria(100);p__Proteobacteria(100);c__Betaproteobacteria(100);o__Burkholderiales(100);f__Comamonadaceae(100);unclassified;unclassified;
H97X84I02H4I4X	k__Bacteria(100);p__Proteobacteria(100);c__Alphaproteobacteria(99);o__Sphingomonadales(99);f__Sphingomonadaceae(99);g__Sphingomonas(98);s__Caulobacterleidyi(98);
H97X84I02H44BJ	k__Bacteria(100);p__Proteobacteria(99);c__Alphaproteobacteria(99);o__Sphingomonadales(99);f__Sphingomonadaceae(99);g__Sphingomonas(97);s__Caulobacterleidyi(97);
H97X84I02H3OTB	k__Bacteria(100);p__Proteobacteria(100);c__Alphaproteobacteria(100);o__Sphingomonadales(100);f__Sphingomonadaceae(100);g__Sphingomonas(100);s__Caulobacterleidyi(100);
H97X84I02H3JDV	k__Bacteria(100);p__Firmicutes(100);c__Bacilli(96);o__Bacillales(93);unclassified;unclassified;unclassified;
H97X84I02H2O73	k__Bacteria(100);p__Proteobacteria(99);c__Betaproteobacteria(99);o__Burkholderiales(99);f__Comamonadaceae(99);g__Acidovorax(95);s__Acidovoraxcaen(91);
H97X84I02GZ23B	k__Bacteria(99);unclassified;unclassified;unclassified;unclassified;unclassified;unclassified;
H97X84I01CL31Y	k__Bacteria(99);p__Bacteroidetes(82);unclassified;unclassified;unclassified;unclassified;unclassified;
H97X84I02GWCC5	k__Bacteria(100);p__Proteobacteria(99);c__Betaproteobacteria(99);o__Burkholderiales(98);unclassified;unclassified;unclassified;
H97X84I02GTXOF	k__Bacteria(100);p__Actinobacteria(100);c__Actinobacteria(100);o__Actinomycetales(100);f__Propionibacteriaceae(100);g__Propionibacterium(100);s__Propionibacteriumacne(100);
H97X84I02GSPK9	k__Bacteria(100);p__Proteobacteria(100);c__Betaproteobacteria(100);o__Burkholderiales(100);f__Comamonadaceae(100);unclassified;unclassified;
H97X84I02GSAR6	k__Bacteria(97);p__Bacteroidetes(95);c__Bacteroidia(82);o__Bacteroidales(82);unclassified;unclassified;unclassified;
H97X84I02GRHYQ	k__Bacteria(100);p__Proteobacteria(100);c__Betaproteobacteria(100);o__Burkholderiales(100);f__Comamonadaceae(100);unclassified;unclassified;
H97X84I02GQTDM	k__Bacteria(100);p__Proteobacteria(100);c__Alphaproteobacteria(100);o__Sphingomonadales(100);f__Sphingomonadaceae(100);g__Sphingomonas(100);s__Caulobacterleidyi(100);
H97X84I02GOITH	k__Bacteria(99);p__Firmicutes(92);unclassified;unclassified;unclassified;unclassified;unclassified;
H97X84I01CGPPR	k__Bacteria(100);p__Bacteroidetes(94);c__Bacteroidia(85);o__Bacteroidales(85);unclassified;unclassified;unclassified;
H97X84I02GKTF0	k__Bacteria(100);p__Proteobacteria(100);c__Betaproteobacteria(99);o__Burkholderiales(98);f__Comamonadaceae(82);unclassified;unclassified;
H97X84I02GJ69H	k__Bacteria(100);p__Proteobacteria(100);c__Betaproteobacteria(100);o__Burkholderiales(100);f__Comamonadaceae(100);g__Diaphorobacter(98);unclassified;
H97X84I02GHZ5E	k__Bacteria(95);unclassified;unclassified;unclassified;unclassified;unclassified;unclassified;
H97X84I02GHGSZ	k__Bacteria(100);p__Proteobacteria(100);c__Alphaproteobacteria(100);o__Sphingomonadales(100);f__Sphingomonadaceae(100);g__Sphingomonas(98);s__Caulobacterleidyi(97);
H97X84I02GFA32	k__Bacteria(100);p__Proteobacteria(100);c__Alphaproteobacteria(100);o__Sphingomonadales(100);f__Sphingomonadaceae(100);g__Sphingomonas(100);s__Caulobacterleidyi(100);
H97X84I02G978F	k__Bacteria(100);p__Firmicutes(97);c__Bacilli(97);unclassified;unclassified;unclassified;unclassified;
H97X84I02G8TYP	k__Bacteria(100);p__Proteobacteria(99);c__Betaproteobacteria(99);o__Burkholderiales(97);f__Comamonadaceae(82);unclassified;unclassified;
H97X84I02G6XUV	k__Bacteria(100);p__Proteobacteria(100);c__Alphaproteobacteria(100);o__Sphingomonadales(98);f__Sphingomonadaceae(98);g__Sphingomonas(93);s__Caulobacterleidyi(93);
H97X84I02G6I02	k__Bacteria(100);unclassified;unclassified;unclassified;unclassified;unclassified;unclassified;
H97X84I02G44TQ	k__Bacteria(100);p__Bacteroidetes(100);c__Flavobacteria(100);o__Flavobacteriales(100);f__Flavobacteriaceae(100);g__Chryseobacterium(82);unclassified;
H97X84I02G2645	k__Bacteria(97);unclassified;unclassified;unclassified;unclassified;unclassified;unclassified;
H97X84I02G1EQW	k__Bacteria(95);unclassified;unclassified;unclassified;unclassified;unclassified;unclassified;
H97X84I02FX9ZJ	k__Bacteria(100);p__Proteobacteria(100);c__Betaproteobacteria(100);o__Burkholderiales(100);f__Comamonadaceae(100);g__Acidovorax(98);s__Acidovoraxcaen(86);
H97X84I02FVGSB	k__Bacteria(100);p__Proteobacteria(100);c__Alphaproteobacteria(100);o__Sphingomonadales(100);f__Sphingomonadaceae(100);g__Sphingomonas(100);s__Caulobacterleidyi(100);
H97X84I02FV25C	k__Bacteria(100);p__Firmicutes(100);c__Bacilli(100);o__Lactobacillales(100);f__Carnobacteriaceae(98);g__Alkalibacterium(85);unclassified;
H97X84I02FUR9D	k__Bacteria(100);p__Proteobacteria(100);c__Alphaproteobacteria(100);o__Sphingomonadales(100);f__Sphingomonadaceae(100);g__Sphingomonas(92);s__Caulobacterleidyi(90);
H97X84I02FP03X	k__Bacteria(100);p__Proteobacteria(100);c__Betaproteobacteria(100);o__Burkholderiales(100);f__Comamonadaceae(100);unclassified;unclassified;
H97X84I02FMAYO	k__Bacteria(100);p__Proteobacteria(99);c__Betaproteobacteria(99);o__Burkholderiales(98);unclassified;unclassified;unclassified;
H97X84I02FKWG7	k__Bacteria(100);p__Proteobacteria(100);c__Betaproteobacteria(100);o__Burkholderiales(100);unclassified;unclassified;unclassified;
H97X84I02FJCMS	k__Bacteria(94);p__Bacteroidetes(86);c__Bacteroidia(84);o__Bacteroidales(84);unclassified;unclassified;unclassified;
H97X84I02FIHHE	k__Bacteria(97);unclassified;unclassified;unclassified;unclassified;unclassified;unclassified;
H97X84I02FI8UL	k__Bacteria(99);p__Bacteroidetes(89);c__Bacteroidia(80);o__Bacteroidales(80);unclassified;unclassified;unclassified;
H97X84I02FH6TR	k__Bacteria(100);p__Proteobacteria(100);c__Betaproteobacteria(100);o__Burkholderiales(100);f__Comamonadaceae(100);g__Pelomonas(95);unclassified;
H97X84I02F8JU5	k__Bacteria(100);p__Proteobacteria(100);c__Alphaproteobacteria(100);o__Rhizobiales(100);f__Bradyrhizobiaceae(100);unclassified;unclassified;
H97X84I02F76DR	k__Bacteria(99);unclassified;unclassified;unclassified;unclassified;unclassified;unclassified;
H97X84I02F1IOC	k__Bacteria(100);p__Proteobacteria(100);c__Betaproteobacteria(100);o__Burkholderiales(100);f__Comamonadaceae(100);unclassified;unclassified;
H97X84I02F0K3L	k__Bacteria(99);unclassified;unclassified;unclassified;unclassified;unclassified;unclassified;
H97X84I02GRELN	k__Bacteria(100);p__Firmicutes(92);c__Bacilli(92);o__Bacillales(91);unclassified;unclassified;unclassified;
H97X84I02GHYEH	k__Bacteria(100);p__Proteobacteria(100);c__Alphaproteobacteria(100);o__Sphingomonadales(99);f__Sphingomonadaceae(99);g__Sphingomonas(93);unclassified;
H97X84I02G7296	k__Bacteria(100);p__Proteobacteria(100);c__Betaproteobacteria(100);o__Burkholderiales(100);f__Comamonadaceae(100);g__Acidovorax(95);s__Acidovoraxcaen(86);
H97X84I02IUQKJ	k__Bacteria(100);p__Actinobacteria(100);c__Actinobacteria(100);o__Actinomycetales(100);f__Corynebacteriaceae(100);g__Corynebacterium(100);s__Corynebacteriumtuberculostearicu(92);
H97X84I02HB1GC	k__Bacteria(98);p__Firmicutes(92);c__Clostridia(92);o__Clostridiales(92);f__Ruminococcaceae(88);unclassified;unclassified;
H97X84I02FMLGE	k__Bacteria(100);p__Firmicutes(100);c__Clostridia(100);o__Clostridiales(100);f__Lachnospiraceae(100);g__Clostridium(95);unclassified;
H97X84I02F4ICU	k__Bacteria(100);p__Firmicutes(99);c__Clostridia(99);o__Clostridiales(98);f__Lachnospiraceae(98);g__Clostridium(91);unclassified;
H97X84I02G0X28	k__Bacteria(100);p__Proteobacteria(100);c__Gammaproteobacteria(100);o__Xanthomonadales(100);f__Xanthomonadaceae(100);g__Stenotrophomonas(96);unclassified;
H97X84I02GFHMS	k__Bacteria(100);p__Firmicutes(100);c__Bacilli(100);o__Lactobacillales(100);f__Carnobacteriaceae(99);unclassified;unclassified;
H97X84I02H8K2V	k__Bacteria(100);p__Firmicutes(100);c__Bacilli(100);o__Lactobacillales(100);f__Streptococcaceae(100);g__Streptococcus(100);s__Streptococcuspseudopneumonia(99);
H97X84I02H5B7S	k__Bacteria(100);p__Proteobacteria(100);c__Alphaproteobacteria(100);o__Rhizobiales(100);f__Bradyrhizobiaceae(100);unclassified;unclassified;
H97X84I02JOS0Z	k__Bacteria(100);p__Firmicutes(100);c__Bacilli(100);o__Bacillales(100);f__Staphylococcaceae(100);g__Staphylococcus(100);s__Staphylococcussciur(95);
H97X84I02FQFL5	k__Bacteria(100);p__Actinobacteria(99);c__Actinobacteria(99);o__Actinomycetales(99);f__Actinomycetaceae(88);unclassified;unclassified;
H97X84I02FLCF4	k__Bacteria(100);p__Proteobacteria(100);c__Alphaproteobacteria(100);o__Rhizobiales(100);f__Bradyrhizobiaceae(100);g__Afipia(99);s__Afipiagenosp.(99);
H97X84I02JG7PE	k__Bacteria(100);p__Proteobacteria(100);c__Gammaproteobacteria(100);o__Pseudomonadales(99);f__Pseudomonadaceae(99);g__Pseudomonas(99);unclassified;
H97X84I02F58YA	k__Bacteria(100);p__Firmicutes(100);c__Bacilli(100);o__Lactobacillales(100);f__Carnobacteriaceae(100);g__Granulicatella(100);s__Granulicatellaadiacen(88);
H97X84I02I9L4U	k__Bacteria(100);p__Proteobacteria(100);c__Alphaproteobacteria(100);o__Sphingomonadales(100);f__Sphingomonadaceae(100);g__Sphingomonas(88);s__Caulobacterleidyi(81);
H97X84I02HHW9G	k__Bacteria(100);p__Proteobacteria(100);c__Alphaproteobacteria(100);o__Sphingomonadales(100);f__Sphingomonadaceae(100);g__Sphingomonas(100);s__Caulobacterleidyi(100);
H97X84I02FZBWE	k__Bacteria(100);p__Firmicutes(91);c__Clostridia(90);o__Clostridiales(89);f__Lachnospiraceae(88);unclassified;unclassified;
H97X84I02J55WF	k__Bacteria(100);p__Firmicutes(100);c__Bacilli(100);o__Lactobacillales(100);f__Carnobacteriaceae(97);unclassified;unclassified;
H97X84I02HHA7Z	k__Bacteria(100);p__Proteobacteria(100);c__Alphaproteobacteria(100);o__Sphingomonadales(100);f__Sphingomonadaceae(97);g__Sphingomonas(85);unclassified;
H97X84I02GTP5K	k__Bacteria(100);p__Proteobacteria(100);c__Betaproteobacteria(100);o__Burkholderiales(100);f__Comamonadaceae(100);g__Acidovorax(82);unclassified;
H97X84I02JPMDG	k__Bacteria(100);p__Proteobacteria(100);c__Betaproteobacteria(100);o__Burkholderiales(100);f__Comamonadaceae(100);g__Diaphorobacter(88);unclassified;
H97X84I02HFYEZ	k__Bacteria(100);p__Firmicutes(100);c__Bacilli(100);o__Bacillales(100);f__Staphylococcaceae(96);g__Staphylococcus(96);unclassified;
H97X84I02GR4J7	k__Bacteria(100);p__Proteobacteria(100);c__Betaproteobacteria(100);o__Burkholderiales(100);f__Comamonadaceae(100);unclassified;unclassified;
H97X84I02IRTSW	k__Bacteria(98);unclassified;unclassified;unclassified;unclassified;unclassified;unclassified;
H97X84I02F9XER	k__Bacteria(100);p__Proteobacteria(100);c__Alphaproteobacteria(100);o__Sphingomonadales(100);f__Sphingomonadaceae(100);g__Sphingomonas(89);s__Caulobacterleidyi(87);
H97X84I02H4FQK	k__Bacteria(100);p__Proteobacteria(100);unclassified;unclassified;unclassified;unclassified;unclassified;
H97X84I02JDCL1	k__Bacteria(100);p__Firmicutes(88);c__Clostridia(87);o__Clostridiales(86);f__Lachnospiraceae(85);unclassified;unclassified;
H97X84I02G52JO	k__Bacteria(100);unclassified;unclassified;unclassified;unclassified;unclassified;unclassified;
H97X84I02IYIRG	k__Bacteria(100);p__Proteobacteria(100);c__Betaproteobacteria(100);o__Burkholderiales(100);f__Comamonadaceae(100);g__Acidovorax(86);unclassified;
H97X84I02IX0BY	k__Bacteria(100);p__Proteobacteria(100);c__Alphaproteobacteria(100);o__Sphingomonadales(100);f__Sphingomonadaceae(100);g__Sphingomonas(99);s__Caulobacterleidyi(99);
H97X84I02G2HHJ	k__Bacteria(100);p__Proteobacteria(87);c__Alphaproteobacteria(86);o__Sphingomonadales(84);unclassified;unclassified;unclassified;
H97X84I02GP4XP	k__Bacteria(100);unclassified;unclassified;unclassified;unclassified;unclassified;unclassified;
H97X84I02IKLDU	k__Bacteria(100);p__Firmicutes(95);c__Bacilli(95);o__Bacillales(95);unclassified;unclassified;unclassified;
H97X84I02II5CW	k__Bacteria(100);unclassified;unclassified;unclassified;unclassified;unclassified;unclassified;
H97X84I02IC47Q	k__Bacteria(100);p__Proteobacteria(100);c__Gammaproteobacteria(100);o__Xanthomonadales(100);f__Xanthomonadaceae(100);g__Stenotrophomonas(88);unclassified;
H97X84I02I9PUI	k__Bacteria(100);p__Proteobacteria(100);c__Betaproteobacteria(100);o__Burkholderiales(100);f__Comamonadaceae(99);g__Diaphorobacter(82);unclassified;
H97X84I02G47SA	k__Bacteria(100);p__Proteobacteria(100);c__Betaproteobacteria(100);o__Burkholderiales(96);unclassified;unclassified;unclassified;
H97X84I02HTLQ7	k__Bacteria(100);p__Proteobacteria(100);c__Betaproteobacteria(100);o__Burkholderiales(100);f__Comamonadaceae(100);g__Acidovorax(88);unclassified;
H97X84I02J5BG3	k__Bacteria(100);unclassified;unclassified;unclassified;unclassified;unclassified;unclassified;
H97X84I02HN0I9	k__Bacteria(100);p__Proteobacteria(100);c__Betaproteobacteria(100);o__Burkholderiales(100);f__Comamonadaceae(100);unclassified;unclassified;
H97X84I02HKSIS	k__Bacteria(100);p__Proteobacteria(100);c__Betaproteobacteria(100);o__Burkholderiales(100);f__Comamonadaceae(100);g__Acidovorax(89);unclassified;
H97X84I02HK740	k__Bacteria(100);p__Firmicutes(98);c__Bacilli(98);o__Bacillales(98);unclassified;unclassified;unclassified;
H97X84I02HBK7X	k__Bacteria(100);p__Proteobacteria(100);c__Betaproteobacteria(100);o__Burkholderiales(100);f__Comamonadaceae(100);g__Diaphorobacter(80);unclassified;
H97X84I02GH2UC	k__Bacteria(100);p__Proteobacteria(100);c__Gammaproteobacteria(100);o__Pseudomonadales(99);f__Moraxellaceae(99);unclassified;unclassified;
H97X84I02GXJD5	k__Bacteria(100);p__Proteobacteria(100);c__Betaproteobacteria(100);o__Burkholderiales(100);f__Comamonadaceae(100);g__Diaphorobacter(96);unclassified;
H97X84I02GT6TN	k__Bacteria(100);p__Firmicutes(100);c__Bacilli(100);o__Lactobacillales(100);f__Streptococcaceae(100);g__Streptococcus(100);s__Streptococcuspseudopneumonia(99);
H97X84I02GQFYI	k__Bacteria(100);p__Proteobacteria(100);c__Betaproteobacteria(100);o__Burkholderiales(100);f__Comamonadaceae(100);unclassified;unclassified;
H97X84I02GK8QC	k__Bacteria(99);p__Firmicutes(99);c__Bacilli(98);o__Bacillales(97);unclassified;unclassified;unclassified;
H97X84I02J2TDK	k__Bacteria(100);p__Proteobacteria(100);c__Betaproteobacteria(100);o__Burkholderiales(99);f__Comamonadaceae(99);unclassified;unclassified;
H97X84I02GFDWJ	k__Bacteria(100);p__Firmicutes(100);c__Bacilli(100);o__Bacillales(100);f__Staphylococcaceae(100);g__Jeotgalicoccus(100);unclassified;
H97X84I02GC7LG	k__Bacteria(100);p__Proteobacteria(100);c__Alphaproteobacteria(100);o__Rhizobiales(100);f__Bradyrhizobiaceae(100);unclassified;unclassified;
H97X84I02HEZ4W	k__Bacteria(100);p__Firmicutes(90);c__Clostridia(90);o__Clostridiales(89);unclassified;unclassified;unclassified;
H97X84I02G19FY	k__Bacteria(100);p__Proteobacteria(100);c__Gammaproteobacteria(100);o__Pseudomonadales(98);f__Pseudomonadaceae(98);g__Pseudomonas(98);unclassified;
H97X84I02FYOF1	k__Bacteria(100);p__Proteobacteria(100);c__Gammaproteobacteria(100);o__Xanthomonadales(100);f__Xanthomonadaceae(100);g__Stenotrophomonas(100);unclassified;
H97X84I02FSEGP	k__Bacteria(100);unclassified;unclassified;unclassified;unclassified;unclassified;unclassified;
H97X84I02FPIGK	k__Bacteria(100);p__Firmicutes(96);c__Clostridia(94);o__Clostridiales(94);f__Lachnospiraceae(94);g__Clostridium(86);unclassified;
H97X84I02G0IL0	k__Bacteria(100);p__Firmicutes(89);c__Clostridia(88);o__Clostridiales(88);f__Lachnospiraceae(83);unclassified;unclassified;
H97X84I02FK216	k__Bacteria(98);unclassified;unclassified;unclassified;unclassified;unclassified;unclassified;
H97X84I02FHTYE	k__Bacteria(100);p__Proteobacteria(100);c__Betaproteobacteria(100);o__Burkholderiales(100);f__Comamonadaceae(97);g__Diaphorobacter(84);unclassified;
H97X84I02FHKGQ	k__Bacteria(100);unclassified;unclassified;unclassified;unclassified;unclassified;unclassified;
H97X84I02F9OTU	k__Bacteria(100);p__Proteobacteria(100);c__Betaproteobacteria(100);o__Burkholderiales(100);f__Comamonadaceae(100);g__Pelomonas(96);unclassified;
H97X84I02F9LE1	k__Bacteria(100);p__Proteobacteria(100);c__Betaproteobacteria(100);o__Burkholderiales(100);f__Comamonadaceae(100);unclassified;unclassified;
H97X84I02IMVRB	k__Bacteria(100);unclassified;unclassified;unclassified;unclassified;unclassified;unclassified;
H97X84I02F2ZSU	k__Bacteria(100);p__Proteobacteria(100);c__Betaproteobacteria(100);o__Burkholderiales(100);f__Comamonadaceae(100);g__Acidovorax(85);unclassified;
H97X84I02IPA9T	k__Bacteria(100);p__Proteobacteria(100);c__Betaproteobacteria(100);o__Rhodocyclales(94);f__Rhodocyclaceae(94);unclassified;unclassified;
H97X84I02H1LZ4	k__Bacteria(99);unclassified;unclassified;unclassified;unclassified;unclassified;unclassified;
H97X84I02JZOG5	k__Bacteria(100);p__Firmicutes(100);c__Bacilli(100);o__Bacillales(100);f__Staphylococcaceae(100);g__Jeotgalicoccus(100);unclassified;
H97X84I02JWESD	k__Bacteria(100);p__Firmicutes(100);c__Bacilli(100);o__Bacillales(100);f__Staphylococcaceae(98);g__Staphylococcus(98);s__Staphylococcussciur(94);
H97X84I02JUS9A	k__Bacteria(96);unclassified;unclassified;unclassified;unclassified;unclassified;unclassified;
H97X84I02GB2CD	k__Bacteria(100);p__Proteobacteria(100);c__Betaproteobacteria(100);o__Burkholderiales(100);f__Comamonadaceae(100);unclassified;unclassified;
H97X84I02JU6JP	k__Bacteria(100);p__Proteobacteria(100);c__Gammaproteobacteria(100);o__Xanthomonadales(100);f__Xanthomonadaceae(100);g__Stenotrophomonas(96);unclassified;
H97X84I02G63OZ	k__Bacteria(100);p__Proteobacteria(100);c__Betaproteobacteria(100);unclassified;unclassified;unclassified;unclassified;
H97X84I02JQ9TY	k__Bacteria(100);unclassified;unclassified;unclassified;unclassified;unclassified;unclassified;
H97X84I02JOO0Y	k__Bacteria(100);p__Firmicutes(100);c__Clostridia(100);o__Clostridiales(100);f__Lachnospiraceae(100);g__Clostridium(98);unclassified;
H97X84I02JMNA9	k__Bacteria(100);p__Actinobacteria(97);c__Actinobacteria(97);o__Actinomycetales(97);unclassified;unclassified;unclassified;
H97X84I02JI9TD	k__Bacteria(100);p__Proteobacteria(100);c__Betaproteobacteria(100);o__Burkholderiales(100);f__Comamonadaceae(100);g__Acidovorax(89);unclassified;
H97X84I02JCFYY	k__Bacteria(100);p__Proteobacteria(100);c__Alphaproteobacteria(100);o__Sphingomonadales(99);f__Sphingomonadaceae(99);g__Sphingomonas(96);unclassified;
H97X84I02J8FRK	k__Bacteria(100);p__Proteobacteria(100);c__Alphaproteobacteria(100);o__Sphingomonadales(100);f__Sphingomonadaceae(100);g__Sphingomonas(99);s__Caulobacterleidyi(99);
H97X84I02J31EV	k__Bacteria(100);p__Proteobacteria(100);c__Betaproteobacteria(100);o__Burkholderiales(100);f__Comamonadaceae(100);unclassified;unclassified;
H97X84I02IZQW0	k__Bacteria(100);p__Proteobacteria(100);c__Betaproteobacteria(100);o__Burkholderiales(100);f__Comamonadaceae(100);g__Diaphorobacter(80);unclassified;
H97X84I02IX4OH	k__Bacteria(99);p__Firmicutes(93);c__Bacilli(93);o__Bacillales(92);unclassified;unclassified;unclassified;
H97X84I02IWKKL	k__Bacteria(100);p__Proteobacteria(100);c__Betaproteobacteria(100);o__Burkholderiales(100);f__Comamonadaceae(100);g__Acidovorax(80);unclassified;
H97X84I02IUEHY	k__Bacteria(95);unclassified;unclassified;unclassified;unclassified;unclassified;unclassified;
H97X84I02ITVMT	k__Bacteria(100);p__Proteobacteria(100);c__Betaproteobacteria(100);o__Burkholderiales(100);f__Comamonadaceae(100);g__Acidovorax(85);unclassified;
H97X84I02IT6HN	k__Bacteria(99);unclassified;unclassified;unclassified;unclassified;unclassified;unclassified;
H97X84I02IN7IR	k__Bacteria(100);p__Actinobacteria(100);c__Actinobacteria(100);o__Actinomycetales(100);f__Corynebacteriaceae(100);g__Corynebacterium(100);s__Corynebacteriumtuberculostearicu(94);
H97X84I02IN59D	k__Bacteria(100);p__Firmicutes(96);c__Clostridia(95);o__Clostridiales(92);f__Lachnospiraceae(91);g__Clostridium(85);unclassified;
H97X84I02ILO3Q	k__Bacteria(100);p__Proteobacteria(100);c__Betaproteobacteria(100);o__Burkholderiales(100);f__Comamonadaceae(100);g__Diaphorobacter(90);unclassified;
H97X84I02IK0CU	k__Bacteria(100);p__Proteobacteria(100);c__Betaproteobacteria(100);o__Burkholderiales(100);f__Comamonadaceae(100);unclassified;unclassified;
H97X84I02IIMES	k__Bacteria(100);p__Proteobacteria(100);c__Betaproteobacteria(100);o__Burkholderiales(100);f__Comamonadaceae(100);unclassified;unclassified;
H97X84I02ID115	k__Bacteria(100);p__Proteobacteria(100);c__Alphaproteobacteria(100);o__Sphingomonadales(100);f__Sphingomonadaceae(100);g__Sphingomonas(99);s__Caulobacterleidyi(99);
H97X84I02IAPIN	k__Bacteria(100);p__Proteobacteria(100);c__Betaproteobacteria(100);o__Rhodocyclales(100);f__Rhodocyclaceae(100);g__Dechloromonas(96);unclassified;
H97X84I02I8ENH	k__Bacteria(99);unclassified;unclassified;unclassified;unclassified;unclassified;unclassified;
H97X84I02I5E12	k__Bacteria(100);p__Proteobacteria(100);c__Gammaproteobacteria(100);o__Pseudomonadales(100);f__Moraxellaceae(100);g__Acinetobacter(100);unclassified;
H97X84I02I5D8E	k__Bacteria(100);p__Proteobacteria(100);c__Betaproteobacteria(100);o__Burkholderiales(100);f__Comamonadaceae(100);g__Acidovorax(89);unclassified;
H97X84I02I4OCM	k__Bacteria(100);p__Proteobacteria(100);c__Betaproteobacteria(100);o__Burkholderiales(100);f__Comamonadaceae(100);g__Acidovorax(82);unclassified;
H97X84I02I3O4C	k__Bacteria(100);p__Proteobacteria(100);c__Betaproteobacteria(100);o__Burkholderiales(100);f__Comamonadaceae(100);g__Diaphorobacter(86);unclassified;
H97X84I02I78M3	k__Bacteria(100);p__Firmicutes(100);c__Bacilli(100);o__Bacillales(100);unclassified;unclassified;unclassified;
H97X84I02I1IZG	k__Bacteria(100);p__Firmicutes(100);c__Bacilli(100);o__Lactobacillales(100);f__Streptococcaceae(100);g__Streptococcus(100);s__Streptococcuspseudopneumonia(99);
H97X84I02I0OT5	k__Bacteria(100);p__Proteobacteria(100);c__Betaproteobacteria(100);o__Burkholderiales(100);f__Comamonadaceae(99);unclassified;unclassified;
H97X84I02I0HZG	k__Bacteria(100);p__Firmicutes(94);c__Bacilli(94);o__Lactobacillales(93);f__Aerococcaceae(84);unclassified;unclassified;
H97X84I02HV8DT	k__Bacteria(100);p__Proteobacteria(100);c__Betaproteobacteria(100);o__Burkholderiales(100);f__Comamonadaceae(100);unclassified;unclassified;
H97X84I02HTMAR	k__Bacteria(100);p__Firmicutes(97);c__Clostridia(97);o__Clostridiales(97);f__Lachnospiraceae(97);g__Clostridium(86);unclassified;
H97X84I02HSB1C	k__Bacteria(100);p__Proteobacteria(100);c__Betaproteobacteria(100);o__Burkholderiales(100);f__Comamonadaceae(100);g__Acidovorax(89);unclassified;
H97X84I02HQ0YW	k__Bacteria(100);p__Firmicutes(100);c__Bacilli(100);o__Bacillales(100);f__Staphylococcaceae(100);g__Staphylococcus(100);s__Staphylococcussciur(95);
H97X84I02HPX2Q	k__Bacteria(99);unclassified;unclassified;unclassified;unclassified;unclassified;unclassified;
H97X84I02HNGOM	k__Bacteria(100);p__Firmicutes(100);c__Clostridia(100);o__Clostridiales(100);f__Lachnospiraceae(100);g__Clostridium(98);unclassified;
H97X84I02HLQNQ	k__Bacteria(97);unclassified;unclassified;unclassified;unclassified;unclassified;unclassified;
H97X84I02HKED5	k__Bacteria(100);unclassified;unclassified;unclassified;unclassified;unclassified;unclassified;
H97X84I02HKC2M	k__Bacteria(100);p__Firmicutes(89);c__Bacilli(89);o__Bacillales(88);unclassified;unclassified;unclassified;
H97X84I02HJ5L5	k__Bacteria(100);p__Proteobacteria(100);c__Alphaproteobacteria(100);o__Sphingomonadales(100);f__Sphingomonadaceae(99);g__Sphingobium(82);unclassified;
H97X84I02HIYGM	k__Bacteria(96);unclassified;unclassified;unclassified;unclassified;unclassified;unclassified;
H97X84I02HG722	k__Bacteria(100);p__Proteobacteria(100);c__Gammaproteobacteria(100);o__Pseudomonadales(100);f__Moraxellaceae(100);g__Acinetobacter(100);unclassified;
H97X84I02HFEQO	k__Bacteria(100);p__Proteobacteria(100);c__Alphaproteobacteria(100);o__Rhizobiales(100);f__Bradyrhizobiaceae(99);unclassified;unclassified;
H97X84I02HE1ZX	k__Bacteria(100);p__Actinobacteria(90);c__Actinobacteria(90);o__Actinomycetales(89);f__Actinomycetaceae(80);unclassified;unclassified;
H97X84I02HCU4Y	k__Bacteria(100);p__Proteobacteria(100);c__Betaproteobacteria(100);o__Burkholderiales(100);f__Comamonadaceae(100);g__Diaphorobacter(85);unclassified;
H97X84I02H9L86	k__Bacteria(95);unclassified;unclassified;unclassified;unclassified;unclassified;unclassified;
H97X84I02JTTLY	k__Bacteria(100);p__Firmicutes(99);c__Clostridia(99);o__Clostridiales(99);f__Lachnospiraceae(99);g__Clostridium(93);unclassified;
H97X84I02H3QCN	k__Bacteria(100);p__Firmicutes(87);c__Clostridia(87);o__Clostridiales(87);f__Lachnospiraceae(86);unclassified;unclassified;
H97X84I02H2A78	k__Bacteria(100);p__Firmicutes(91);c__Bacilli(91);o__Bacillales(89);unclassified;unclassified;unclassified;
H97X84I02GZB07	k__Bacteria(100);p__Actinobacteria(99);c__Actinobacteria(99);o__Actinomycetales(99);f__Corynebacteriaceae(99);g__Corynebacterium(99);s__Corynebacteriumtuberculostearicu(83);
H97X84I02GYY0K	k__Bacteria(100);unclassified;unclassified;unclassified;unclassified;unclassified;unclassified;
H97X84I02GXVDO	k__Bacteria(100);p__Proteobacteria(100);c__Betaproteobacteria(100);o__Burkholderiales(100);f__Comamonadaceae(100);g__Acidovorax(80);unclassified;
H97X84I02GW1FC	k__Bacteria(96);unclassified;unclassified;unclassified;unclassified;unclassified;unclassified;
H97X84I02GVOAI	k__Bacteria(100);p__Proteobacteria(100);c__Betaproteobacteria(100);o__Burkholderiales(100);f__Comamonadaceae(100);unclassified;unclassified;
H97X84I02GVM54	k__Bacteria(100);p__Proteobacteria(100);c__Gammaproteobacteria(100);o__Pseudomonadales(100);f__Moraxellaceae(100);g__Acinetobacter(100);unclassified;
H97X84I02GTVOZ	k__Bacteria(100);p__Proteobacteria(100);c__Betaproteobacteria(100);o__Burkholderiales(100);f__Comamonadaceae(100);unclassified;unclassified;
H97X84I02GTL5C	k__Bacteria(100);p__Actinobacteria(99);c__Actinobacteria(99);o__Actinomycetales(99);f__Actinomycetaceae(83);unclassified;unclassified;
H97X84I02GSX47	k__Bacteria(100);p__Proteobacteria(100);c__Betaproteobacteria(100);o__Burkholderiales(100);f__Comamonadaceae(100);unclassified;unclassified;
H97X84I02GSAN1	k__Bacteria(100);p__Actinobacteria(96);c__Actinobacteria(96);o__Actinomycetales(96);f__Actinomycetaceae(82);unclassified;unclassified;
H97X84I02GQ48J	k__Bacteria(100);p__Firmicutes(100);c__Bacilli(100);o__Bacillales(100);f__Staphylococcaceae(100);g__Jeotgalicoccus(100);unclassified;
H97X84I02GPVMB	k__Bacteria(94);unclassified;unclassified;unclassified;unclassified;unclassified;unclassified;
H97X84I02GPGR3	k__Bacteria(100);p__Actinobacteria(100);c__Actinobacteria(100);o__Actinomycetales(100);f__Actinomycetaceae(83);unclassified;unclassified;
H97X84I02GNY9K	k__Bacteria(100);p__Proteobacteria(100);c__Gammaproteobacteria(100);o__Xanthomonadales(100);f__Xanthomonadaceae(100);g__Stenotrophomonas(90);unclassified;
H97X84I02GN1TA	k__Bacteria(100);p__Proteobacteria(100);c__Alphaproteobacteria(100);o__Sphingomonadales(99);f__Sphingomonadaceae(99);g__Sphingomonas(86);unclassified;
H97X84I02GKSRE	k__Bacteria(100);p__Firmicutes(100);c__Bacilli(100);o__Lactobacillales(100);f__Streptococcaceae(100);g__Streptococcus(100);s__Streptococcuspseudopneumonia(97);
H97X84I02GKPHG	k__Bacteria(100);p__Proteobacteria(100);c__Betaproteobacteria(100);o__Burkholderiales(100);f__Comamonadaceae(100);g__Acidovorax(87);unclassified;
H97X84I02GENL4	k__Bacteria(100);p__Proteobacteria(100);c__Betaproteobacteria(100);o__Burkholderiales(100);f__Comamonadaceae(100);g__Diaphorobacter(94);unclassified;
H97X84I02GE030	k__Bacteria(100);p__Firmicutes(93);c__Bacilli(93);o__Bacillales(92);unclassified;unclassified;unclassified;
H97X84I02GDE7K	k__Bacteria(100);p__Proteobacteria(100);c__Betaproteobacteria(100);o__Burkholderiales(100);f__Comamonadaceae(100);g__Acidovorax(88);unclassified;
H97X84I02GCHGG	k__Bacteria(100);p__Proteobacteria(100);c__Alphaproteobacteria(100);o__Sphingomonadales(100);f__Sphingomonadaceae(100);g__Sphingomonas(100);s__Caulobacterleidyi(100);
H97X84I02GBEXQ	k__Bacteria(100);p__Actinobacteria(100);c__Actinobacteria(100);o__Actinomycetales(100);f__Corynebacteriaceae(100);g__Corynebacterium(100);s__Corynebacteriumtuberculostearicu(94);
H97X84I02GB4AF	k__Bacteria(100);p__Proteobacteria(100);c__Betaproteobacteria(100);o__Burkholderiales(100);f__Comamonadaceae(100);unclassified;unclassified;
H97X84I02GAZPZ	k__Bacteria(98);unclassified;unclassified;unclassified;unclassified;unclassified;unclassified;
H97X84I02G7YRX	k__Bacteria(100);p__Firmicutes(96);c__Bacilli(96);o__Lactobacillales(95);f__Aerococcaceae(94);unclassified;unclassified;
H97X84I02G1PM4	k__Bacteria(100);p__Proteobacteria(100);c__Betaproteobacteria(99);o__Burkholderiales(99);f__Comamonadaceae(99);unclassified;unclassified;
H97X84I02G0JBQ	k__Bacteria(100);p__Firmicutes(94);c__Bacilli(93);o__Bacillales(93);unclassified;unclassified;unclassified;
H97X84I02FZ2TW	k__Bacteria(95);unclassified;unclassified;unclassified;unclassified;unclassified;unclassified;
H97X84I02FZ2O9	k__Bacteria(95);unclassified;unclassified;unclassified;unclassified;unclassified;unclassified;
H97X84I02FX6R4	k__Bacteria(100);p__Proteobacteria(100);c__Gammaproteobacteria(100);o__Pseudomonadales(100);f__Moraxellaceae(100);g__Enhydrobacter(100);s__Enhydrobacteraerosaccu(100);
H97X84I02FW3UJ	k__Bacteria(100);p__Firmicutes(91);c__Bacilli(91);o__Bacillales(91);unclassified;unclassified;unclassified;
H97X84I02FRGIR	k__Bacteria(100);p__Firmicutes(88);c__Bacilli(87);o__Bacillales(86);unclassified;unclassified;unclassified;
H97X84I02FQDBG	k__Bacteria(100);p__Actinobacteria(100);c__Actinobacteria(100);o__Actinomycetales(100);f__Corynebacteriaceae(99);g__Corynebacterium(99);s__Corynebacteriumtuberculostearicu(92);
H97X84I02FPBWT	k__Bacteria(100);p__Firmicutes(99);c__Bacilli(99);o__Lactobacillales(98);f__Carnobacteriaceae(91);unclassified;unclassified;
H97X84I02FOVX2	k__Bacteria(100);p__Proteobacteria(97);c__Alphaproteobacteria(96);o__Sphingomonadales(94);f__Sphingomonadaceae(94);g__Sphingomonas(89);unclassified;
H97X84I02FM5BW	k__Bacteria(100);p__Bacteroidetes(88);unclassified;unclassified;unclassified;unclassified;unclassified;
H97X84I02FKLH3	k__Bacteria(100);unclassified;unclassified;unclassified;unclassified;unclassified;unclassified;
H97X84I02F81P9	k__Bacteria(100);p__Proteobacteria(100);c__Alphaproteobacteria(100);o__Sphingomonadales(100);f__Sphingomonadaceae(98);g__Sphingomonas(97);s__Caulobacterleidyi(97);
H97X84I02F6X79	k__Bacteria(99);p__Firmicutes(80);c__Clostridia(80);o__Clostridiales(80);unclassified;unclassified;unclassified;
H97X84I02F6TKU	k__Bacteria(100);p__Proteobacteria(100);c__Betaproteobacteria(100);o__Burkholderiales(100);f__Comamonadaceae(100);g__Acidovorax(82);unclassified;
H97X84I02F5HAH	k__Bacteria(100);p__Proteobacteria(100);c__Betaproteobacteria(100);o__Burkholderiales(100);f__Comamonadaceae(100);unclassified;unclassified;
H97X84I02F5FIA	k__Bacteria(100);p__Proteobacteria(100);c__Betaproteobacteria(100);o__Burkholderiales(100);f__Comamonadaceae(100);unclassified;unclassified;
H97X84I02F51OA	k__Bacteria(100);p__Proteobacteria(100);c__Gammaproteobacteria(100);o__Enterobacteriales(100);f__Enterobacteriaceae(100);unclassified;unclassified;
H97X84I02F0FE7	k__Bacteria(100);p__Proteobacteria(100);c__Betaproteobacteria(100);o__Rhodocyclales(100);f__Rhodocyclaceae(100);g__Dechloromonas(97);unclassified;
H97X84I02INJM9	k__Bacteria(100);p__Actinobacteria(100);c__Actinobacteria(100);o__Actinomycetales(100);f__Corynebacteriaceae(91);g__Corynebacterium(91);unclassified;
H97X84I02JFIZM	k__Bacteria(100);p__Proteobacteria(100);c__Alphaproteobacteria(100);o__Sphingomonadales(100);f__Sphingomonadaceae(100);g__Sphingobium(100);s__Sphingomonassp.SKA5(92);
H97X84I02IA8JX	k__Bacteria(100);p__Bacteroidetes(100);c__Flavobacteria(100);o__Flavobacteriales(100);f__Flavobacteriaceae(100);g__Chryseobacterium(99);unclassified;
H97X84I02FS6P2	k__Bacteria(100);p__Proteobacteria(100);c__Alphaproteobacteria(100);o__Sphingomonadales(100);f__Sphingomonadaceae(100);g__Sphingobium(100);s__Sphingobiumyanoikuya(99);
H97X84I02F4FUV	k__Bacteria(100);p__Proteobacteria(100);c__Alphaproteobacteria(100);o__Rhizobiales(100);f__Methylobacteriaceae(100);g__Methylobacterium(100);s__Methylobacteriumfujisawaens(86);
H97X84I02HVG8C	k__Bacteria(100);p__Proteobacteria(100);c__Alphaproteobacteria(100);o__Sphingomonadales(100);f__Sphingomonadaceae(100);g__Blastomonas(96);s__Blastomonasnatatori(96);
H97X84I02HERE6	k__Bacteria(100);p__Proteobacteria(100);c__Alphaproteobacteria(100);o__Rhizobiales(100);f__Methylobacteriaceae(99);g__Methylobacterium(99);unclassified;
H97X84I02F3SAI	k__Bacteria(100);p__Proteobacteria(100);c__Betaproteobacteria(100);o__Burkholderiales(100);f__Comamonadaceae(100);unclassified;unclassified;
H97X84I02FO37X	k__Bacteria(96);unclassified;unclassified;unclassified;unclassified;unclassified;unclassified;
H97X84I02HDZZD	k__Bacteria(100);p__Proteobacteria(100);c__Alphaproteobacteria(100);o__Sphingomonadales(100);f__Sphingomonadaceae(100);unclassified;unclassified;
H97X84I02GA6HC	k__Bacteria(100);p__Proteobacteria(100);c__Betaproteobacteria(100);o__Burkholderiales(100);f__Comamonadaceae(100);unclassified;unclassified;
H97X84I02G6S36	k__Bacteria(100);p__Proteobacteria(100);c__Alphaproteobacteria(100);o__Sphingomonadales(100);f__Sphingomonadaceae(100);g__Sphingobium(87);s__Sphingomonassp.SKA5(85);
H97X84I02J2F7S	k__Bacteria(100);p__Proteobacteria(100);c__Betaproteobacteria(100);o__Burkholderiales(100);f__Comamonadaceae(100);unclassified;unclassified;
H97X84I02HY9PV	k__Bacteria(100);p__Proteobacteria(100);c__Gammaproteobacteria(100);o__Pseudomonadales(100);f__Moraxellaceae(100);g__Enhydrobacter(98);s__Enhydrobacteraerosaccu(98);
H97X84I02F2T2P	k__Bacteria(100);p__Proteobacteria(100);c__Betaproteobacteria(100);o__Burkholderiales(100);f__Comamonadaceae(100);g__Diaphorobacter(81);unclassified;
H97X84I02JHH7I	k__Bacteria(100);p__Proteobacteria(100);c__Betaproteobacteria(98);o__Burkholderiales(98);unclassified;unclassified;unclassified;
H97X84I02JTLSY	k__Bacteria(100);p__Proteobacteria(100);c__Betaproteobacteria(100);o__Burkholderiales(100);f__Comamonadaceae(100);unclassified;unclassified;
H97X84I02JMKW2	k__Bacteria(100);p__Firmicutes(99);c__Bacilli(99);o__Lactobacillales(99);f__Aerococcaceae(98);unclassified;unclassified;
H97X84I02GHH73	k__Bacteria(100);p__Proteobacteria(100);c__Betaproteobacteria(100);o__Burkholderiales(100);f__Comamonadaceae(99);unclassified;unclassified;
H97X84I02IOC1X	k__Bacteria(100);p__Proteobacteria(100);c__Betaproteobacteria(100);o__Burkholderiales(100);f__Comamonadaceae(100);g__Diaphorobacter(98);unclassified;
H97X84I02I1KNM	k__Bacteria(100);p__Proteobacteria(100);c__Betaproteobacteria(100);o__Burkholderiales(100);f__Comamonadaceae(99);unclassified;unclassified;
H97X84I02HZRTJ	k__Bacteria(100);p__Proteobacteria(96);c__Alphaproteobacteria(95);o__Sphingomonadales(95);f__Sphingomonadaceae(95);g__Sphingomonas(95);s__Caulobacterleidyi(95);
H97X84I02HEBIF	k__Bacteria(100);p__Proteobacteria(100);c__Alphaproteobacteria(100);o__Rhizobiales(100);f__Methylobacteriaceae(92);g__Methylobacterium(92);s__Methylobacteriumfujisawaens(82);
H97X84I02GVUFM	k__Bacteria(100);p__Firmicutes(100);c__Bacilli(100);o__Lactobacillales(100);f__Carnobacteriaceae(100);unclassified;unclassified;
H97X84I02GIOUB	k__Bacteria(100);p__Proteobacteria(100);c__Betaproteobacteria(100);o__Burkholderiales(100);f__Comamonadaceae(100);unclassified;unclassified;
H97X84I02FXJBJ	k__Bacteria(100);p__Proteobacteria(100);c__Betaproteobacteria(100);o__Burkholderiales(100);f__Comamonadaceae(100);unclassified;unclassified;
H97X84I02G48JC	k__Bacteria(100);p__Proteobacteria(100);c__Betaproteobacteria(100);o__Rhodocyclales(84);f__Rhodocyclaceae(84);unclassified;unclassified;
H97X84I02FNVC5	k__Bacteria(100);p__Proteobacteria(100);c__Betaproteobacteria(100);o__Burkholderiales(100);f__Comamonadaceae(100);g__Acidovorax(91);unclassified;
H97X84I02JKXZF	k__Bacteria(100);p__Proteobacteria(100);c__Betaproteobacteria(99);o__Burkholderiales(96);f__Comamonadaceae(95);unclassified;unclassified;
H97X84I02JGFYI	k__Bacteria(100);p__Proteobacteria(100);c__Alphaproteobacteria(100);o__Sphingomonadales(100);f__Sphingomonadaceae(100);unclassified;unclassified;
H97X84I02HG8LB	k__Bacteria(100);p__Proteobacteria(100);c__Betaproteobacteria(100);o__Burkholderiales(100);f__Comamonadaceae(84);unclassified;unclassified;
H97X84I02H0PSK	k__Bacteria(100);p__Proteobacteria(100);c__Betaproteobacteria(100);unclassified;unclassified;unclassified;unclassified;
H97X84I02IO6Z9	k__Bacteria(100);p__Bacteroidetes(100);c__Flavobacteria(100);o__Flavobacteriales(100);f__Flavobacteriaceae(100);unclassified;unclassified;
H97X84I02INHVK	k__Bacteria(100);p__Proteobacteria(100);c__Alphaproteobacteria(100);o__Sphingomonadales(98);f__Sphingomonadaceae(96);g__Sphingobium(86);unclassified;
H97X84I02JAC5P	k__Bacteria(100);p__Proteobacteria(100);c__Betaproteobacteria(100);o__Burkholderiales(100);f__Comamonadaceae(94);unclassified;unclassified;
H97X84I02HA4WF	k__Bacteria(100);p__Proteobacteria(100);c__Alphaproteobacteria(100);o__Sphingomonadales(100);f__Sphingomonadaceae(97);unclassified;unclassified;
H97X84I02HOLWY	k__Bacteria(100);p__Actinobacteria(100);c__Actinobacteria(100);o__Actinomycetales(100);f__Microbacteriaceae(100);g__Leucobacter(100);s__Leucobacterkomagata(100);
H97X84I02HMHPR	k__Bacteria(100);p__Proteobacteria(100);c__Betaproteobacteria(100);o__Burkholderiales(100);f__Comamonadaceae(100);unclassified;unclassified;
H97X84I02H4MXI	k__Bacteria(100);p__Proteobacteria(100);c__Betaproteobacteria(100);o__Burkholderiales(100);f__Comamonadaceae(100);g__Acidovorax(96);unclassified;
H97X84I02GZW3W	k__Bacteria(100);p__Firmicutes(100);c__Bacilli(100);o__Bacillales(100);f__Staphylococcaceae(99);g__Staphylococcus(99);unclassified;
H97X84I02GX5KS	k__Bacteria(100);p__Proteobacteria(100);c__Betaproteobacteria(100);o__Burkholderiales(100);f__Comamonadaceae(100);g__Diaphorobacter(96);unclassified;
H97X84I02GUX1C	k__Bacteria(100);p__Proteobacteria(100);c__Betaproteobacteria(100);o__Burkholderiales(100);f__Comamonadaceae(100);unclassified;unclassified;
H97X84I02GTDOP	k__Bacteria(100);p__Proteobacteria(100);c__Alphaproteobacteria(100);o__Rhizobiales(100);f__Bradyrhizobiaceae(96);g__Bosea(96);unclassified;
H97X84I02GG9A8	k__Bacteria(100);p__Proteobacteria(100);c__Betaproteobacteria(100);o__Rhodocyclales(96);f__Rhodocyclaceae(96);g__Dechloromonas(95);unclassified;
H97X84I02HJA43	k__Bacteria(100);p__Proteobacteria(100);c__Betaproteobacteria(100);o__Burkholderiales(100);f__Comamonadaceae(96);unclassified;unclassified;
H97X84I02GD04O	k__Bacteria(100);p__Proteobacteria(100);c__Gammaproteobacteria(100);o__Pseudomonadales(100);f__Moraxellaceae(100);g__Acinetobacter(100);s__Acinetobacterguillouia(100);
H97X84I02G1NOT	k__Bacteria(100);p__Proteobacteria(100);c__Betaproteobacteria(100);o__Rhodocyclales(97);f__Rhodocyclaceae(97);g__Dechloromonas(95);unclassified;
H97X84I02FY377	k__Bacteria(100);p__Proteobacteria(100);c__Alphaproteobacteria(100);o__Rhizobiales(100);f__Methylobacteriaceae(81);g__Methylobacterium(81);unclassified;
H97X84I02FVF2K	k__Bacteria(100);p__Actinobacteria(100);c__Actinobacteria(100);o__Actinomycetales(100);f__Corynebacteriaceae(87);g__Corynebacterium(87);unclassified;
H97X84I02GZAQ3	k__Bacteria(100);p__Proteobacteria(100);c__Betaproteobacteria(100);o__Burkholderiales(100);unclassified;unclassified;unclassified;
H97X84I02F5P5F	k__Bacteria(100);p__Proteobacteria(99);c__Betaproteobacteria(99);o__Burkholderiales(99);f__Comamonadaceae(99);unclassified;unclassified;
H97X84I02F0AVE	k__Bacteria(100);p__Proteobacteria(100);c__Betaproteobacteria(100);unclassified;unclassified;unclassified;unclassified;
H97X84I02JYX5G	k__Bacteria(100);p__Proteobacteria(100);c__Betaproteobacteria(100);o__Burkholderiales(100);f__Comamonadaceae(100);unclassified;unclassified;
H97X84I02JY1XA	k__Bacteria(100);p__Proteobacteria(100);unclassified;unclassified;unclassified;unclassified;unclassified;
H97X84I02JXE6F	k__Bacteria(100);p__Proteobacteria(100);c__Gammaproteobacteria(100);o__Pseudomonadales(100);f__Moraxellaceae(100);g__Acinetobacter(100);unclassified;
H97X84I02JWYPX	k__Bacteria(100);p__Actinobacteria(100);c__Actinobacteria(100);o__Actinomycetales(100);unclassified;unclassified;unclassified;
H97X84I02JWB4C	k__Bacteria(100);p__Proteobacteria(100);c__Betaproteobacteria(100);o__Burkholderiales(100);f__Comamonadaceae(100);g__Acidovorax(96);unclassified;
H97X84I02JVHF2	k__Bacteria(100);p__Proteobacteria(100);c__Betaproteobacteria(100);o__Burkholderiales(100);f__Alcaligenaceae(100);g__Denitrobacter(100);unclassified;
H97X84I02JV9IC	k__Bacteria(100);p__Proteobacteria(100);c__Betaproteobacteria(100);o__Burkholderiales(100);f__Comamonadaceae(100);unclassified;unclassified;
H97X84I02JTD55	k__Bacteria(100);p__Proteobacteria(100);c__Betaproteobacteria(100);o__Burkholderiales(100);f__Comamonadaceae(100);g__Acidovorax(91);unclassified;
H97X84I02JSPR9	k__Bacteria(100);p__Firmicutes(97);c__Clostridia(96);o__Clostridiales(96);f__Lachnospiraceae(96);g__Clostridium(87);unclassified;
H97X84I02JSL1Z	k__Bacteria(100);p__Proteobacteria(100);c__Alphaproteobacteria(100);o__Sphingomonadales(100);f__Sphingomonadaceae(100);unclassified;unclassified;
H97X84I02JSIJM	k__Bacteria(100);p__Proteobacteria(100);c__Gammaproteobacteria(100);o__Pseudomonadales(100);f__Moraxellaceae(100);g__Acinetobacter(100);unclassified;
H97X84I02JQYZI	k__Bacteria(100);p__Proteobacteria(99);c__Alphaproteobacteria(99);o__Caulobacterales(99);f__Caulobacteraceae(99);unclassified;unclassified;
H97X84I02JQALG	k__Bacteria(100);p__Proteobacteria(100);c__Gammaproteobacteria(100);o__Pseudomonadales(100);f__Moraxellaceae(100);g__Acinetobacter(100);unclassified;
H97X84I02JP8NB	k__Bacteria(100);p__Bacteroidetes(100);c__Flavobacteria(100);o__Flavobacteriales(100);f__Flavobacteriaceae(100);unclassified;unclassified;
H97X84I02JOKB3	k__Bacteria(100);p__Proteobacteria(100);c__Alphaproteobacteria(100);unclassified;unclassified;unclassified;unclassified;
H97X84I02JO639	k__Bacteria(100);p__Proteobacteria(100);c__Betaproteobacteria(100);o__Burkholderiales(100);f__Comamonadaceae(100);unclassified;unclassified;
H97X84I02JMTW2	k__Bacteria(100);p__Proteobacteria(100);c__Betaproteobacteria(100);o__Rhodocyclales(99);f__Rhodocyclaceae(99);g__Dechloromonas(98);unclassified;
H97X84I02JLEEK	k__Bacteria(100);p__Bacteroidetes(100);c__Flavobacteria(100);o__Flavobacteriales(100);f__Flavobacteriaceae(100);unclassified;unclassified;
H97X84I02J79IZ	k__Bacteria(100);p__Proteobacteria(100);c__Alphaproteobacteria(100);o__Sphingomonadales(100);f__Sphingomonadaceae(100);g__Sphingomonas(81);unclassified;
H97X84I02JKKO3	k__Bacteria(100);p__Proteobacteria(100);c__Betaproteobacteria(100);o__Burkholderiales(100);f__Comamonadaceae(100);g__Acidovorax(89);unclassified;
H97X84I02JKDY9	k__Bacteria(100);p__Proteobacteria(100);c__Betaproteobacteria(100);o__Burkholderiales(100);f__Comamonadaceae(100);unclassified;unclassified;
H97X84I02JK52X	k__Bacteria(100);p__Proteobacteria(100);c__Alphaproteobacteria(100);unclassified;unclassified;unclassified;unclassified;
H97X84I02JJDN7	k__Bacteria(100);p__Firmicutes(94);c__Bacilli(94);o__Lactobacillales(94);f__Aerococcaceae(91);unclassified;unclassified;
H97X84I02JDMGV	k__Bacteria(100);p__Proteobacteria(100);c__Betaproteobacteria(100);o__Burkholderiales(100);f__Comamonadaceae(100);unclassified;unclassified;
H97X84I02JCRWJ	k__Bacteria(100);p__Proteobacteria(100);c__Alphaproteobacteria(100);o__Rhizobiales(100);f__Bradyrhizobiaceae(100);unclassified;unclassified;
H97X84I02JCQY9	k__Bacteria(100);p__Proteobacteria(100);c__Betaproteobacteria(100);o__Rhodocyclales(94);f__Rhodocyclaceae(94);unclassified;unclassified;
H97X84I02JCL1K	k__Bacteria(100);p__Bacteroidetes(100);c__Flavobacteria(100);o__Flavobacteriales(100);f__Flavobacteriaceae(100);g__Chryseobacterium(88);unclassified;
H97X84I02J5UHU	k__Bacteria(100);p__Proteobacteria(100);c__Betaproteobacteria(100);o__Burkholderiales(100);f__Comamonadaceae(95);unclassified;unclassified;
H97X84I02JAL8H	k__Bacteria(100);p__Proteobacteria(100);c__Gammaproteobacteria(95);o__Pseudomonadales(95);f__Moraxellaceae(94);g__Acinetobacter(94);unclassified;
H97X84I02J7J65	k__Bacteria(100);p__Proteobacteria(100);c__Alphaproteobacteria(100);o__Sphingomonadales(100);f__Sphingomonadaceae(100);g__Sphingobium(98);s__Sphingomonassp.SKA5(88);
H97X84I02J5FKV	k__Bacteria(100);p__Proteobacteria(100);c__Alphaproteobacteria(100);o__Sphingomonadales(100);f__Sphingomonadaceae(100);g__Sphingomonas(98);s__Caulobacterleidyi(97);
H97X84I02J2YAT	k__Bacteria(100);p__Proteobacteria(100);c__Betaproteobacteria(100);o__Burkholderiales(98);f__Comamonadaceae(94);g__Hylemonella(91);unclassified;
H97X84I02IWWWZ	k__Bacteria(100);p__Proteobacteria(100);c__Betaproteobacteria(100);o__Burkholderiales(100);f__Comamonadaceae(100);unclassified;unclassified;
H97X84I02IWU45	k__Bacteria(100);p__Proteobacteria(100);c__Betaproteobacteria(100);o__Burkholderiales(100);f__Comamonadaceae(100);unclassified;unclassified;
H97X84I02IWA43	k__Bacteria(100);p__Proteobacteria(100);c__Betaproteobacteria(100);o__Burkholderiales(100);f__Comamonadaceae(100);unclassified;unclassified;
H97X84I02IV2AZ	k__Bacteria(100);p__Bacteroidetes(100);c__Flavobacteria(100);o__Flavobacteriales(100);f__Flavobacteriaceae(100);unclassified;unclassified;
H97X84I02IR0EN	k__Bacteria(100);p__Proteobacteria(100);c__Alphaproteobacteria(99);o__Rhizobiales(98);f__Methylobacteriaceae(98);g__Methylobacterium(98);s__Methylobacteriumfujisawaens(93);
H97X84I02IQ29L	k__Bacteria(100);p__Proteobacteria(100);c__Alphaproteobacteria(100);o__Sphingomonadales(100);f__Sphingomonadaceae(100);g__Sphingomonas(98);s__Caulobacterleidyi(98);
H97X84I02IPZAL	k__Bacteria(100);p__Bacteroidetes(100);c__Flavobacteria(100);o__Flavobacteriales(100);f__Flavobacteriaceae(100);unclassified;unclassified;
H97X84I02IOER8	k__Bacteria(100);p__Proteobacteria(100);c__Betaproteobacteria(100);o__Burkholderiales(100);f__Comamonadaceae(100);unclassified;unclassified;
H97X84I02INKEC	k__Bacteria(100);p__Proteobacteria(100);c__Alphaproteobacteria(99);o__Sphingomonadales(99);f__Sphingomonadaceae(99);g__Sphingomonas(99);s__Caulobacterleidyi(99);
H97X84I02INHZ5	k__Bacteria(100);p__Proteobacteria(100);c__Betaproteobacteria(100);o__Burkholderiales(100);f__Comamonadaceae(100);g__Diaphorobacter(93);unclassified;
H97X84I02INCUY	k__Bacteria(99);p__Firmicutes(93);c__Bacilli(92);o__Bacillales(92);unclassified;unclassified;unclassified;
H97X84I02INCAQ	k__Bacteria(100);p__Proteobacteria(100);c__Betaproteobacteria(100);unclassified;unclassified;unclassified;unclassified;
H97X84I02IMP68	k__Bacteria(100);p__Proteobacteria(100);c__Betaproteobacteria(100);o__Burkholderiales(100);f__Comamonadaceae(100);unclassified;unclassified;
H97X84I02IML0F	k__Bacteria(100);p__Bacteroidetes(100);c__Flavobacteria(100);o__Flavobacteriales(100);f__Flavobacteriaceae(100);g__Chryseobacterium(82);unclassified;
H97X84I02IL2PH	k__Bacteria(100);p__Proteobacteria(100);c__Betaproteobacteria(100);o__Burkholderiales(100);f__Comamonadaceae(100);g__Hylemonella(99);unclassified;
H97X84I02IKXSJ	k__Bacteria(100);p__Proteobacteria(100);c__Betaproteobacteria(100);o__Burkholderiales(100);f__Comamonadaceae(99);g__Comamonas(93);unclassified;
H97X84I02IK7B9	k__Bacteria(100);p__Proteobacteria(100);c__Betaproteobacteria(100);o__Burkholderiales(100);f__Comamonadaceae(100);g__Diaphorobacter(83);unclassified;
H97X84I02IJSB1	k__Bacteria(100);p__Proteobacteria(99);c__Alphaproteobacteria(99);o__Sphingomonadales(99);f__Sphingomonadaceae(99);g__Sphingobium(98);unclassified;
H97X84I02IJNDJ	k__Bacteria(100);p__Proteobacteria(100);c__Alphaproteobacteria(100);o__Sphingomonadales(100);f__Sphingomonadaceae(100);unclassified;unclassified;
H97X84I02IJ5I1	k__Bacteria(100);p__Bacteroidetes(100);c__Flavobacteria(100);o__Flavobacteriales(100);f__Flavobacteriaceae(100);unclassified;unclassified;
H97X84I02IHR9J	k__Bacteria(100);p__Proteobacteria(100);c__Gammaproteobacteria(100);o__Pseudomonadales(100);f__Moraxellaceae(100);g__Enhydrobacter(100);s__Enhydrobacteraerosaccu(100);
H97X84I02IHE5E	k__Bacteria(100);p__Proteobacteria(100);c__Alphaproteobacteria(100);o__Rhizobiales(100);f__Methylobacteriaceae(100);g__Methylobacterium(100);s__Methylobacteriumfujisawaens(98);
H97X84I02I5TIV	k__Bacteria(100);p__Proteobacteria(100);c__Betaproteobacteria(100);o__Burkholderiales(99);f__Comamonadaceae(99);unclassified;unclassified;
H97X84I02IC1RI	k__Bacteria(100);p__Proteobacteria(100);c__Betaproteobacteria(100);o__Burkholderiales(100);f__Comamonadaceae(100);g__Acidovorax(98);unclassified;
H97X84I02I7M5C	k__Bacteria(100);p__Proteobacteria(100);c__Betaproteobacteria(100);o__Rhodocyclales(86);f__Rhodocyclaceae(86);unclassified;unclassified;
H97X84I02IAEL2	k__Bacteria(100);p__Proteobacteria(100);c__Alphaproteobacteria(98);o__Rhizobiales(97);f__Methylobacteriaceae(95);g__Methylobacterium(95);unclassified;
H97X84I02I8Z17	k__Bacteria(100);p__Proteobacteria(100);c__Gammaproteobacteria(99);o__Pseudomonadales(99);f__Moraxellaceae(99);g__Acinetobacter(99);unclassified;
H97X84I02I854H	k__Bacteria(100);p__Proteobacteria(100);c__Alphaproteobacteria(100);o__Sphingomonadales(100);f__Sphingomonadaceae(100);g__Sphingomonas(83);unclassified;
H97X84I02I7CZ2	k__Bacteria(100);p__Bacteroidetes(100);c__Flavobacteria(100);o__Flavobacteriales(100);f__Flavobacteriaceae(100);unclassified;unclassified;
H97X84I02GFWUE	k__Bacteria(100);p__Proteobacteria(100);c__Betaproteobacteria(100);unclassified;unclassified;unclassified;unclassified;
H97X84I02I1CR8	k__Bacteria(100);p__Proteobacteria(100);c__Alphaproteobacteria(100);o__Sphingomonadales(100);f__Sphingomonadaceae(100);g__Sphingomonas(100);s__Caulobacterleidyi(100);
H97X84I02HWJXI	k__Bacteria(100);p__Proteobacteria(100);c__Gammaproteobacteria(100);o__Pseudomonadales(100);f__Moraxellaceae(100);g__Acinetobacter(100);unclassified;
H97X84I02HWEJ8	k__Bacteria(100);p__Bacteroidetes(100);c__Flavobacteria(100);o__Flavobacteriales(100);f__Flavobacteriaceae(100);g__Chryseobacterium(98);unclassified;
H97X84I02HR402	k__Bacteria(100);p__Proteobacteria(100);c__Betaproteobacteria(100);o__Burkholderiales(100);f__Alcaligenaceae(100);g__Denitrobacter(100);unclassified;
H97X84I02HQKJB	k__Bacteria(100);p__Proteobacteria(100);c__Alphaproteobacteria(100);o__Sphingomonadales(100);f__Sphingomonadaceae(100);g__Sphingomonas(99);s__Caulobacterleidyi(99);
H97X84I02HQG3C	k__Bacteria(100);p__Proteobacteria(100);c__Betaproteobacteria(100);o__Burkholderiales(100);f__Comamonadaceae(98);unclassified;unclassified;
H97X84I02HOOTJ	k__Bacteria(100);p__Proteobacteria(100);c__Betaproteobacteria(100);o__Burkholderiales(100);f__Comamonadaceae(100);unclassified;unclassified;
H97X84I02HOBSO	k__Bacteria(100);p__Proteobacteria(100);c__Betaproteobacteria(100);o__Burkholderiales(98);f__Comamonadaceae(98);unclassified;unclassified;
H97X84I02HOAX7	k__Bacteria(100);p__Proteobacteria(100);c__Alphaproteobacteria(100);o__Sphingomonadales(100);f__Sphingomonadaceae(99);g__Sphingomonas(92);s__Caulobacterleidyi(92);
H97X84I02HMJY1	k__Bacteria(100);p__Proteobacteria(100);c__Betaproteobacteria(100);o__Burkholderiales(100);f__Comamonadaceae(100);unclassified;unclassified;
H97X84I02HLB50	k__Bacteria(100);p__Proteobacteria(100);c__Alphaproteobacteria(100);o__Rhizobiales(100);f__Bradyrhizobiaceae(100);g__Bosea(100);unclassified;
H97X84I02GPR1D	k__Bacteria(100);p__Proteobacteria(100);c__Alphaproteobacteria(100);o__Sphingomonadales(100);f__Sphingomonadaceae(100);unclassified;unclassified;
H97X84I02HJDA8	k__Bacteria(100);p__Proteobacteria(100);c__Betaproteobacteria(100);o__Burkholderiales(100);f__Alcaligenaceae(97);g__Denitrobacter(97);unclassified;
H97X84I02HIUZM	k__Bacteria(100);p__Proteobacteria(100);c__Alphaproteobacteria(100);o__Rhizobiales(100);f__Methylobacteriaceae(100);g__Methylobacterium(100);unclassified;
H97X84I02HIFSS	k__Bacteria(100);p__Proteobacteria(100);c__Betaproteobacteria(100);o__Burkholderiales(100);f__Comamonadaceae(100);unclassified;unclassified;
H97X84I02HI671	k__Bacteria(100);p__Proteobacteria(100);c__Betaproteobacteria(100);o__Burkholderiales(94);unclassified;unclassified;unclassified;
H97X84I02HECFS	k__Bacteria(100);p__Proteobacteria(100);c__Betaproteobacteria(100);o__Burkholderiales(100);f__Comamonadaceae(100);unclassified;unclassified;
H97X84I02HCZ6G	k__Bacteria(100);p__Actinobacteria(100);c__Actinobacteria(100);o__Actinomycetales(100);f__Actinomycetaceae(92);unclassified;unclassified;
H97X84I02HCAHG	k__Bacteria(100);p__Firmicutes(98);c__Bacilli(96);o__Bacillales(96);unclassified;unclassified;unclassified;
H97X84I02HAYNX	k__Bacteria(100);p__Proteobacteria(100);c__Gammaproteobacteria(100);o__Pseudomonadales(100);f__Moraxellaceae(100);g__Acinetobacter(100);unclassified;
H97X84I02HAXML	k__Bacteria(100);p__Proteobacteria(100);c__Betaproteobacteria(100);o__Burkholderiales(100);f__Comamonadaceae(98);unclassified;unclassified;
H97X84I02H98UV	k__Bacteria(100);p__Proteobacteria(100);c__Betaproteobacteria(100);o__Burkholderiales(100);f__Comamonadaceae(99);unclassified;unclassified;
H97X84I02H866G	k__Bacteria(100);p__Proteobacteria(100);c__Betaproteobacteria(100);o__Rhodocyclales(97);f__Rhodocyclaceae(97);g__Dechloromonas(80);unclassified;
H97X84I02G4PM0	k__Bacteria(100);p__Proteobacteria(100);c__Betaproteobacteria(100);o__Burkholderiales(100);f__Comamonadaceae(100);g__Acidovorax(90);unclassified;
H97X84I02F75OI	k__Bacteria(100);unclassified;unclassified;unclassified;unclassified;unclassified;unclassified;
H97X84I02H3VT6	k__Bacteria(100);p__Proteobacteria(100);c__Betaproteobacteria(100);o__Burkholderiales(100);f__Comamonadaceae(100);g__Acidovorax(83);unclassified;
H97X84I02H254K	k__Bacteria(100);p__Proteobacteria(100);c__Gammaproteobacteria(100);o__Pseudomonadales(100);f__Moraxellaceae(100);g__Acinetobacter(100);unclassified;
H97X84I02H0XSK	k__Bacteria(100);p__Proteobacteria(100);c__Betaproteobacteria(100);unclassified;unclassified;unclassified;unclassified;
H97X84I02GZFPU	k__Bacteria(100);p__Proteobacteria(100);c__Betaproteobacteria(100);o__Burkholderiales(100);f__Comamonadaceae(99);unclassified;unclassified;
H97X84I02GYGUM	k__Bacteria(100);p__Proteobacteria(100);c__Betaproteobacteria(100);o__Burkholderiales(100);f__Comamonadaceae(100);unclassified;unclassified;
H97X84I02GWV5O	k__Bacteria(100);p__Proteobacteria(100);c__Betaproteobacteria(100);o__Burkholderiales(100);f__Comamonadaceae(100);unclassified;unclassified;
H97X84I02GT3TV	k__Bacteria(100);p__Proteobacteria(100);c__Betaproteobacteria(100);o__Burkholderiales(100);f__Comamonadaceae(100);g__Pelomonas(91);unclassified;
H97X84I02GSKW5	k__Bacteria(100);p__Proteobacteria(100);c__Betaproteobacteria(100);o__Burkholderiales(100);f__Comamonadaceae(100);g__Acidovorax(88);unclassified;
H97X84I02GPU28	k__Bacteria(100);p__Proteobacteria(100);c__Betaproteobacteria(100);o__Burkholderiales(100);f__Comamonadaceae(100);g__Acidovorax(87);unclassified;
H97X84I02GO9UF	k__Bacteria(100);p__Proteobacteria(100);c__Alphaproteobacteria(100);o__Sphingomonadales(100);f__Sphingomonadaceae(99);unclassified;unclassified;
H97X84I02GHHAQ	k__Bacteria(100);p__Proteobacteria(100);c__Betaproteobacteria(100);o__Burkholderiales(99);f__Comamonadaceae(91);unclassified;unclassified;
H97X84I02GFVXL	k__Bacteria(100);p__Proteobacteria(100);c__Alphaproteobacteria(100);o__Sphingomonadales(98);f__Sphingomonadaceae(98);unclassified;unclassified;
H97X84I02GE6G8	k__Bacteria(100);p__Firmicutes(89);c__Bacilli(88);o__Lactobacillales(88);f__Aerococcaceae(80);unclassified;unclassified;
H97X84I02GAEJD	k__Bacteria(100);p__Proteobacteria(100);c__Betaproteobacteria(100);o__Burkholderiales(100);f__Comamonadaceae(100);g__Acidovorax(81);unclassified;
H97X84I02G9DN1	k__Bacteria(100);p__Proteobacteria(100);c__Betaproteobacteria(100);o__Burkholderiales(80);unclassified;unclassified;unclassified;
H97X84I02G8CNJ	k__Bacteria(100);p__Proteobacteria(100);c__Alphaproteobacteria(100);o__Rhizobiales(100);f__Methylobacteriaceae(100);g__Methylobacterium(100);unclassified;
H97X84I02G7U4T	k__Bacteria(100);p__Firmicutes(84);c__Bacilli(83);o__Lactobacillales(82);unclassified;unclassified;unclassified;
H97X84I02G61DN	k__Bacteria(100);p__Proteobacteria(100);c__Betaproteobacteria(100);unclassified;unclassified;unclassified;unclassified;
H97X84I02G61BV	k__Bacteria(100);p__Firmicutes(95);c__Bacilli(94);o__Bacillales(92);unclassified;unclassified;unclassified;
H97X84I02G5FYV	k__Bacteria(100);p__Proteobacteria(100);c__Alphaproteobacteria(100);o__Sphingomonadales(100);f__Sphingomonadaceae(100);g__Sphingobium(83);unclassified;
H97X84I02G2M84	k__Bacteria(100);p__Proteobacteria(100);c__Alphaproteobacteria(100);o__Sphingomonadales(100);f__Sphingomonadaceae(100);g__Sphingomonas(99);s__Caulobacterleidyi(99);
H97X84I02G0ZDF	k__Bacteria(100);p__Proteobacteria(100);c__Alphaproteobacteria(100);o__Sphingomonadales(100);f__Sphingomonadaceae(99);unclassified;unclassified;
H97X84I02FZXIW	k__Bacteria(100);p__Proteobacteria(100);c__Betaproteobacteria(100);o__Burkholderiales(100);f__Comamonadaceae(100);g__Diaphorobacter(93);unclassified;
H97X84I02FZ6CU	k__Bacteria(100);p__Firmicutes(98);c__Bacilli(97);o__Bacillales(97);unclassified;unclassified;unclassified;
H97X84I02GBWM8	k__Bacteria(100);p__Proteobacteria(100);c__Betaproteobacteria(100);o__Burkholderiales(100);f__Comamonadaceae(100);g__Acidovorax(90);s__Acidovoraxcaen(87);
H97X84I02FUOFF	k__Bacteria(100);p__Proteobacteria(100);c__Betaproteobacteria(100);o__Burkholderiales(100);f__Comamonadaceae(100);g__Acidovorax(82);unclassified;
H97X84I02FUFQ0	k__Bacteria(100);p__Bacteroidetes(100);c__Flavobacteria(100);o__Flavobacteriales(100);f__Flavobacteriaceae(100);unclassified;unclassified;
H97X84I02FU243	k__Bacteria(100);p__Proteobacteria(100);c__Gammaproteobacteria(100);o__Pseudomonadales(100);f__Moraxellaceae(100);g__Enhydrobacter(100);s__Enhydrobacteraerosaccu(100);
H97X84I02FU0KZ	k__Bacteria(100);p__Proteobacteria(100);c__Alphaproteobacteria(100);unclassified;unclassified;unclassified;unclassified;
H97X84I02FSUL3	k__Bacteria(100);p__Proteobacteria(100);c__Betaproteobacteria(100);o__Burkholderiales(100);f__Comamonadaceae(100);unclassified;unclassified;
H97X84I02FOXEE	k__Bacteria(100);p__Bacteroidetes(100);c__Flavobacteria(100);o__Flavobacteriales(100);f__Flavobacteriaceae(100);unclassified;unclassified;
H97X84I02FN9D3	k__Bacteria(100);p__Bacteroidetes(100);c__Flavobacteria(100);o__Flavobacteriales(100);f__Flavobacteriaceae(100);unclassified;unclassified;
H97X84I02FMDJ1	k__Bacteria(100);p__Proteobacteria(100);c__Gammaproteobacteria(100);o__Pseudomonadales(100);f__Moraxellaceae(100);g__Enhydrobacter(100);s__Enhydrobacteraerosaccu(100);
H97X84I02FKG3R	k__Bacteria(100);p__Bacteroidetes(100);c__Flavobacteria(100);o__Flavobacteriales(100);f__Flavobacteriaceae(100);unclassified;unclassified;
H97X84I02FH9XF	k__Bacteria(100);p__Proteobacteria(100);c__Alphaproteobacteria(100);o__Caulobacterales(100);f__Caulobacteraceae(100);unclassified;unclassified;
H97X84I02F6R4U	k__Bacteria(100);p__Proteobacteria(100);c__Alphaproteobacteria(100);o__Sphingomonadales(100);f__Sphingomonadaceae(100);unclassified;unclassified;
H97X84I02F5WTV	k__Bacteria(100);p__Proteobacteria(100);c__Betaproteobacteria(100);o__Burkholderiales(100);f__Alcaligenaceae(99);g__Denitrobacter(99);unclassified;
H97X84I02F3SIS	k__Bacteria(100);p__Firmicutes(95);c__Bacilli(95);o__Lactobacillales(95);f__Aerococcaceae(93);unclassified;unclassified;
H97X84I02G0INW	k__Bacteria(100);p__Bacteroidetes(100);c__Flavobacteria(100);o__Flavobacteriales(100);f__Flavobacteriaceae(100);unclassified;unclassified;
H97X84I02G3EP7	k__Bacteria(100);p__Proteobacteria(100);c__Betaproteobacteria(100);o__Burkholderiales(100);f__Burkholderiaceae(100);g__Ralstonia(100);unclassified;
H97X84I02IIFIN	k__Bacteria(100);p__Bacteroidetes(85);unclassified;unclassified;unclassified;unclassified;unclassified;
H97X84I02JDWVE	k__Bacteria(99);p__Firmicutes(91);c__Bacilli(91);o__Bacillales(86);unclassified;unclassified;unclassified;
H97X84I02IWA0O	k__Bacteria(100);p__Proteobacteria(100);c__Betaproteobacteria(100);o__Burkholderiales(100);f__Burkholderiaceae(83);unclassified;unclassified;
H97X84I02JOUX3	k__Bacteria(100);p__Proteobacteria(100);c__Gammaproteobacteria(100);o__Pseudomonadales(100);f__Pseudomonadaceae(100);g__Pseudomonas(100);s__Pseudomonasmendocin(100);
H97X84I02JKE6L	k__Bacteria(100);p__Proteobacteria(100);c__Deltaproteobacteria(100);o__MIZ46(99);unclassified;unclassified;unclassified;
H97X84I02JTQDJ	k__Bacteria(100);p__Firmicutes(100);c__Bacilli(100);o__Lactobacillales(100);f__Enterococcaceae(100);g__Enterococcus(100);s__Enterococcusfaecali(100);
H97X84I02JBLIB	k__Bacteria(100);p__Firmicutes(98);c__Bacilli(98);o__Bacillales(96);unclassified;unclassified;unclassified;
H97X84I02J291T	k__Bacteria(100);p__Proteobacteria(100);c__Betaproteobacteria(100);o__Burkholderiales(100);f__Comamonadaceae(100);unclassified;unclassified;
H97X84I02IEHTR	k__Bacteria(100);p__Proteobacteria(100);c__Alphaproteobacteria(100);o__Rhizobiales(100);f__Bradyrhizobiaceae(99);g__Bosea(99);unclassified;
H97X84I02HYDVC	k__Bacteria(100);unclassified;unclassified;unclassified;unclassified;unclassified;unclassified;
H97X84I02GDXGZ	k__Bacteria(100);p__Firmicutes(86);unclassified;unclassified;unclassified;unclassified;unclassified;
H97X84I02G5FP2	k__Bacteria(100);p__Bacteroidetes(100);c__Flavobacteria(100);o__Flavobacteriales(100);f__Flavobacteriaceae(100);unclassified;unclassified;
H97X84I02JVYFI	k__Bacteria(100);p__Proteobacteria(100);c__Betaproteobacteria(100);o__Burkholderiales(99);f__Comamonadaceae(89);g__Pelomonas(81);unclassified;
H97X84I02JLTVF	k__Bacteria(100);p__Proteobacteria(100);c__Betaproteobacteria(100);o__Burkholderiales(99);f__Comamonadaceae(89);unclassified;unclassified;
H97X84I02IG92D	k__Bacteria(100);p__Proteobacteria(100);c__Alphaproteobacteria(100);o__Sphingomonadales(100);f__Sphingomonadaceae(100);g__Sphingomonas(99);s__Caulobacterleidyi(99);
H97X84I02GAP9Q	k__Bacteria(100);p__Bacteroidetes(100);c__Flavobacteria(100);o__Flavobacteriales(100);f__Flavobacteriaceae(100);g__Chryseobacterium(85);unclassified;
H97X84I02H25AU	k__Bacteria(100);p__Proteobacteria(100);c__Betaproteobacteria(100);o__Burkholderiales(100);f__Comamonadaceae(100);unclassified;unclassified;
H97X84I02FXLF3	k__Bacteria(100);p__Firmicutes(95);c__Clostridia(95);o__Clostridiales(95);f__Lachnospiraceae(95);g__Clostridium(89);unclassified;
H97X84I02IXB06	k__Bacteria(100);p__Proteobacteria(100);c__Betaproteobacteria(100);o__Burkholderiales(100);f__Comamonadaceae(100);g__Diaphorobacter(99);unclassified;
H97X84I02HZ3KR	k__Bacteria(100);p__Proteobacteria(100);c__Alphaproteobacteria(100);o__Rhizobiales(100);f__Bradyrhizobiaceae(96);g__Bosea(96);unclassified;
H97X84I02I2W50	k__Bacteria(100);p__Firmicutes(89);c__Bacilli(89);o__Bacillales(85);unclassified;unclassified;unclassified;
H97X84I02F2N54	k__Bacteria(100);p__Proteobacteria(100);c__Betaproteobacteria(100);o__Burkholderiales(100);f__Comamonadaceae(100);unclassified;unclassified;
H97X84I02JSUAV	k__Bacteria(100);p__Firmicutes(95);c__Bacilli(93);o__Bacillales(93);unclassified;unclassified;unclassified;
H97X84I02F5SDK	k__Bacteria(100);p__Proteobacteria(100);c__Betaproteobacteria(100);o__Burkholderiales(100);unclassified;unclassified;unclassified;
H97X84I02IO4B5	k__Bacteria(100);p__Proteobacteria(100);c__Alphaproteobacteria(100);o__Sphingomonadales(100);f__Sphingomonadaceae(100);g__Sphingomonas(99);s__Caulobacterleidyi(98);
H97X84I02IIDGE	k__Bacteria(100);p__Proteobacteria(100);c__Gammaproteobacteria(100);o__Pseudomonadales(100);f__Pseudomonadaceae(100);g__Pseudomonas(100);s__Pseudomonasmendocin(81);
H97X84I02IAIYJ	k__Bacteria(100);p__Proteobacteria(100);c__Betaproteobacteria(100);o__Burkholderiales(100);f__Comamonadaceae(100);g__Diaphorobacter(95);unclassified;
H97X84I02JLA9V	k__Bacteria(100);p__Proteobacteria(100);c__Betaproteobacteria(100);o__Burkholderiales(100);f__Comamonadaceae(100);g__Diaphorobacter(91);unclassified;
H97X84I02I909B	k__Bacteria(100);p__Proteobacteria(100);c__Betaproteobacteria(100);o__Burkholderiales(100);f__Comamonadaceae(93);unclassified;unclassified;
H97X84I02HNKRA	k__Bacteria(100);p__Proteobacteria(100);c__Alphaproteobacteria(100);unclassified;unclassified;unclassified;unclassified;
H97X84I02I899X	k__Bacteria(100);p__Firmicutes(98);c__Bacilli(97);o__Bacillales(95);unclassified;unclassified;unclassified;
H97X84I02I36RN	k__Bacteria(100);p__Bacteroidetes(100);c__Flavobacteria(100);o__Flavobacteriales(100);f__Flavobacteriaceae(100);g__Chryseobacterium(84);unclassified;
H97X84I02GUXOY	k__Bacteria(100);p__Proteobacteria(100);c__Betaproteobacteria(100);o__Burkholderiales(98);unclassified;unclassified;unclassified;
H97X84I02HZMXA	k__Bacteria(100);p__Proteobacteria(100);c__Betaproteobacteria(100);o__Burkholderiales(100);f__Comamonadaceae(98);unclassified;unclassified;
H97X84I02HUGG0	k__Bacteria(100);p__Proteobacteria(100);c__Betaproteobacteria(100);o__Burkholderiales(99);unclassified;unclassified;unclassified;
H97X84I02F0JSL	k__Bacteria(100);p__Proteobacteria(99);c__Gammaproteobacteria(93);o__Pseudomonadales(84);unclassified;unclassified;unclassified;
H97X84I02H2PD0	k__Bacteria(100);p__Proteobacteria(100);c__Betaproteobacteria(96);o__Burkholderiales(95);unclassified;unclassified;unclassified;
H97X84I02I1HA5	k__Bacteria(100);p__Proteobacteria(100);c__Alphaproteobacteria(100);o__Sphingomonadales(97);f__Sphingomonadaceae(97);g__Sphingomonas(96);s__Caulobacterleidyi(96);
H97X84I02GKY9B	k__Bacteria(100);p__Proteobacteria(100);c__Betaproteobacteria(99);o__Burkholderiales(98);unclassified;unclassified;unclassified;
H97X84I02IY7RS	k__Bacteria(100);unclassified;unclassified;unclassified;unclassified;unclassified;unclassified;
H97X84I02GLI3F	k__Bacteria(100);p__Proteobacteria(100);c__Betaproteobacteria(100);o__Burkholderiales(100);f__Burkholderiaceae(100);g__Ralstonia(99);unclassified;
H97X84I02GHYN9	k__Bacteria(99);unclassified;unclassified;unclassified;unclassified;unclassified;unclassified;
H97X84I02G9KZ8	k__Bacteria(100);p__Actinobacteria(100);c__Actinobacteria(100);o__Actinomycetales(100);f__Propionibacteriaceae(99);g__Propionibacterium(99);s__Propionibacteriumacne(99);
H97X84I02HPKCK	k__Bacteria(100);p__Proteobacteria(100);c__Gammaproteobacteria(100);o__Pseudomonadales(97);unclassified;unclassified;unclassified;
H97X84I02FZUYS	k__Bacteria(100);p__Proteobacteria(100);c__Betaproteobacteria(100);o__Burkholderiales(100);f__Comamonadaceae(100);unclassified;unclassified;
H97X84I02HBU5I	k__Bacteria(100);p__Firmicutes(90);c__Bacilli(89);o__Bacillales(83);unclassified;unclassified;unclassified;
H97X84I02F6PVF	k__Bacteria(100);p__Proteobacteria(100);c__Betaproteobacteria(100);o__Burkholderiales(100);f__Comamonadaceae(100);unclassified;unclassified;
H97X84I02I6LX9	k__Bacteria(100);p__Proteobacteria(100);c__Betaproteobacteria(97);o__Burkholderiales(97);unclassified;unclassified;unclassified;
H97X84I02F1F4H	k__Bacteria(100);p__Bacteroidetes(100);c__Flavobacteria(100);o__Flavobacteriales(100);f__Flavobacteriaceae(100);g__Chryseobacterium(93);unclassified;
H97X84I02F15MY	k__Bacteria(100);p__Proteobacteria(100);c__Betaproteobacteria(100);o__Burkholderiales(100);f__Comamonadaceae(100);g__Diaphorobacter(87);unclassified;
H97X84I02JXTQZ	k__Bacteria(100);p__Firmicutes(97);c__Bacilli(94);o__Bacillales(92);unclassified;unclassified;unclassified;
H97X84I02JVO9L	k__Bacteria(100);p__Proteobacteria(100);c__Betaproteobacteria(100);o__Burkholderiales(100);f__Comamonadaceae(100);g__Pelomonas(97);unclassified;
H97X84I02JSPG8	k__Bacteria(100);p__Proteobacteria(100);c__Betaproteobacteria(100);o__Burkholderiales(100);f__Comamonadaceae(100);g__Acidovorax(82);unclassified;
H97X84I02JSH63	k__Bacteria(98);unclassified;unclassified;unclassified;unclassified;unclassified;unclassified;
H97X84I02FKRTX	k__Bacteria(100);p__Bacteroidetes(100);c__Flavobacteria(100);o__Flavobacteriales(100);f__Flavobacteriaceae(100);unclassified;unclassified;
H97X84I02JMBBM	k__Bacteria(98);unclassified;unclassified;unclassified;unclassified;unclassified;unclassified;
H97X84I02H9EAQ	k__Bacteria(100);p__Proteobacteria(100);c__Gammaproteobacteria(97);o__Pseudomonadales(97);f__Moraxellaceae(97);g__Acinetobacter(97);unclassified;
H97X84I02JFSD4	k__Bacteria(100);p__Proteobacteria(100);c__Betaproteobacteria(100);o__Burkholderiales(100);f__Comamonadaceae(100);g__Acidovorax(84);unclassified;
H97X84I02JF3Z1	k__Bacteria(100);p__Proteobacteria(100);c__Gammaproteobacteria(100);o__Pseudomonadales(100);f__Moraxellaceae(100);g__Acinetobacter(100);unclassified;
H97X84I02JDG9T	k__Bacteria(100);p__Firmicutes(95);c__Bacilli(94);o__Bacillales(92);unclassified;unclassified;unclassified;
H97X84I02JDC48	k__Bacteria(99);unclassified;unclassified;unclassified;unclassified;unclassified;unclassified;
H97X84I02J7PDW	k__Bacteria(100);p__Proteobacteria(100);c__Betaproteobacteria(100);o__Burkholderiales(100);f__Comamonadaceae(100);g__Diaphorobacter(84);unclassified;
H97X84I02J5YP9	k__Bacteria(100);p__Proteobacteria(100);c__Betaproteobacteria(100);o__Burkholderiales(100);f__Comamonadaceae(100);g__Acidovorax(80);unclassified;
H97X84I02J3KIG	k__Bacteria(100);p__Firmicutes(94);c__Bacilli(89);o__Bacillales(85);unclassified;unclassified;unclassified;
H97X84I02IZJGF	k__Bacteria(98);unclassified;unclassified;unclassified;unclassified;unclassified;unclassified;
H97X84I02HGK59	k__Bacteria(100);p__Firmicutes(100);c__Bacilli(99);o__Bacillales(98);unclassified;unclassified;unclassified;
H97X84I02IW18A	k__Bacteria(99);unclassified;unclassified;unclassified;unclassified;unclassified;unclassified;
H97X84I02IVW4A	k__Bacteria(100);p__Proteobacteria(100);c__Betaproteobacteria(100);o__Burkholderiales(100);f__Comamonadaceae(88);unclassified;unclassified;
H97X84I02IVUF2	k__Bacteria(100);p__Firmicutes(98);c__Bacilli(96);o__Bacillales(96);unclassified;unclassified;unclassified;
H97X84I02IVD5P	k__Bacteria(100);p__Proteobacteria(100);c__Betaproteobacteria(100);o__Burkholderiales(100);f__Comamonadaceae(100);g__Acidovorax(89);unclassified;
H97X84I02GF6RK	k__Bacteria(100);p__Proteobacteria(100);c__Betaproteobacteria(99);o__Burkholderiales(99);f__Burkholderiaceae(84);unclassified;unclassified;
H97X84I02ITIBE	k__Bacteria(100);p__Proteobacteria(100);c__Betaproteobacteria(100);o__Burkholderiales(100);f__Comamonadaceae(100);unclassified;unclassified;
H97X84I02IQAZZ	k__Bacteria(100);p__Firmicutes(95);c__Bacilli(95);o__Bacillales(92);unclassified;unclassified;unclassified;
H97X84I02IOOWB	k__Bacteria(100);p__Proteobacteria(100);c__Betaproteobacteria(100);o__Burkholderiales(100);f__Comamonadaceae(100);unclassified;unclassified;
H97X84I02IN3WI	k__Bacteria(99);p__Firmicutes(99);c__Bacilli(98);o__Bacillales(97);unclassified;unclassified;unclassified;
H97X84I02IMSL3	k__Bacteria(100);unclassified;unclassified;unclassified;unclassified;unclassified;unclassified;
H97X84I02IKDNN	k__Bacteria(100);p__Firmicutes(97);c__Bacilli(95);o__Bacillales(94);unclassified;unclassified;unclassified;
H97X84I02IJGOX	k__Bacteria(100);p__Proteobacteria(100);c__Betaproteobacteria(100);o__Burkholderiales(100);f__Comamonadaceae(100);g__Diaphorobacter(97);unclassified;
H97X84I02IWVAB	k__Bacteria(100);p__Proteobacteria(100);c__Betaproteobacteria(100);o__Burkholderiales(99);unclassified;unclassified;unclassified;
H97X84I02IHEFO	k__Bacteria(100);p__Firmicutes(99);c__Bacilli(99);o__Bacillales(98);unclassified;unclassified;unclassified;
H97X84I02IGUI8	k__Bacteria(100);p__Bacteroidetes(91);unclassified;unclassified;unclassified;unclassified;unclassified;
H97X84I02IETAQ	k__Bacteria(100);p__Proteobacteria(100);c__Gammaproteobacteria(100);o__Pseudomonadales(100);f__Pseudomonadaceae(100);g__Pseudomonas(100);s__Pseudomonasmendocin(87);
H97X84I02IA21I	k__Bacteria(100);p__Bacteroidetes(100);c__Flavobacteria(100);o__Flavobacteriales(100);f__Flavobacteriaceae(100);unclassified;unclassified;
H97X84I02I9V2Q	k__Bacteria(99);p__Firmicutes(96);c__Bacilli(95);o__Bacillales(94);unclassified;unclassified;unclassified;
H97X84I02I7BN0	k__Bacteria(100);p__Firmicutes(98);c__Bacilli(98);o__Bacillales(95);unclassified;unclassified;unclassified;
H97X84I02I6ENX	k__Bacteria(100);p__Proteobacteria(100);c__Betaproteobacteria(100);o__Burkholderiales(100);f__Comamonadaceae(99);unclassified;unclassified;
H97X84I02I69T8	k__Bacteria(99);p__Firmicutes(98);c__Bacilli(95);o__Bacillales(95);unclassified;unclassified;unclassified;
H97X84I02I61QN	k__Bacteria(100);p__Proteobacteria(100);c__Gammaproteobacteria(100);o__Pseudomonadales(100);f__Pseudomonadaceae(100);g__Pseudomonas(100);unclassified;
H97X84I02I5W85	k__Bacteria(100);p__Proteobacteria(100);c__Betaproteobacteria(100);o__Rhodocyclales(95);f__Rhodocyclaceae(95);g__Dechloromonas(82);unclassified;
H97X84I02I5I5D	k__Bacteria(99);p__Firmicutes(91);c__Bacilli(91);o__Bacillales(88);unclassified;unclassified;unclassified;
H97X84I02I5GOV	k__Bacteria(100);p__Firmicutes(86);c__Bacilli(86);o__Bacillales(83);unclassified;unclassified;unclassified;
H97X84I02I4BSF	k__Bacteria(100);p__Proteobacteria(100);c__Alphaproteobacteria(99);o__Sphingomonadales(99);f__Sphingomonadaceae(99);g__Sphingomonas(97);s__Caulobacterleidyi(97);
H97X84I02I45YW	k__Bacteria(100);p__Proteobacteria(100);c__Betaproteobacteria(100);o__Burkholderiales(100);f__Comamonadaceae(100);g__Acidovorax(90);s__Acidovoraxcaen(85);
H97X84I02I3DEH	k__Bacteria(100);p__Firmicutes(97);c__Bacilli(93);o__Bacillales(90);unclassified;unclassified;unclassified;
H97X84I02I2H6A	k__Bacteria(100);p__Proteobacteria(100);c__Betaproteobacteria(100);o__Burkholderiales(97);f__Comamonadaceae(91);unclassified;unclassified;
H97X84I02I2FID	k__Bacteria(99);p__Firmicutes(95);c__Bacilli(94);o__Bacillales(93);unclassified;unclassified;unclassified;
H97X84I02I26T5	k__Bacteria(100);p__Proteobacteria(100);c__Gammaproteobacteria(100);o__Pseudomonadales(100);f__Moraxellaceae(99);g__Acinetobacter(99);unclassified;
H97X84I02HZ4LS	k__Bacteria(100);p__Proteobacteria(100);c__Alphaproteobacteria(100);o__Rhizobiales(99);f__Bradyrhizobiaceae(96);g__Bosea(96);unclassified;
H97X84I02HS69T	k__Bacteria(100);p__Proteobacteria(100);c__Gammaproteobacteria(100);o__Pseudomonadales(100);f__Moraxellaceae(100);g__Enhydrobacter(100);s__Enhydrobacteraerosaccu(100);
H97X84I02HRFXX	k__Bacteria(100);p__Proteobacteria(100);c__Alphaproteobacteria(100);o__Rhizobiales(100);f__Bradyrhizobiaceae(94);g__Bosea(94);unclassified;
H97X84I02HPBEP	k__Bacteria(100);p__Proteobacteria(100);c__Betaproteobacteria(100);o__Burkholderiales(100);f__Comamonadaceae(100);g__Diaphorobacter(92);unclassified;
H97X84I02HODDY	k__Bacteria(100);p__Proteobacteria(100);c__Betaproteobacteria(100);o__Burkholderiales(100);f__Comamonadaceae(100);unclassified;unclassified;
H97X84I02HNBZQ	k__Bacteria(100);p__Proteobacteria(100);c__Betaproteobacteria(100);o__Burkholderiales(100);f__Alcaligenaceae(92);g__Denitrobacter(92);unclassified;
H97X84I02GKTWP	k__Bacteria(100);p__Proteobacteria(100);c__Betaproteobacteria(100);o__Burkholderiales(99);f__Comamonadaceae(92);unclassified;unclassified;
H97X84I02HH45C	k__Bacteria(100);p__Proteobacteria(100);c__Betaproteobacteria(100);o__Burkholderiales(100);f__Comamonadaceae(100);g__Acidovorax(90);unclassified;
H97X84I02HG4RH	k__Bacteria(100);p__Firmicutes(99);c__Bacilli(99);o__Bacillales(99);unclassified;unclassified;unclassified;
H97X84I02HFWQW	k__Bacteria(100);p__Proteobacteria(100);c__Alphaproteobacteria(100);o__Rhizobiales(100);f__Bradyrhizobiaceae(98);g__Bosea(98);unclassified;
H97X84I02HEK5J	k__Bacteria(100);p__Proteobacteria(100);c__Betaproteobacteria(100);o__Burkholderiales(100);f__Comamonadaceae(100);g__Diaphorobacter(93);unclassified;
H97X84I02HBYPD	k__Bacteria(100);p__Proteobacteria(100);c__Betaproteobacteria(100);o__Burkholderiales(100);f__Comamonadaceae(100);unclassified;unclassified;
H97X84I02H84E5	k__Bacteria(100);p__Proteobacteria(100);c__Betaproteobacteria(100);o__Burkholderiales(100);unclassified;unclassified;unclassified;
H97X84I02H80JN	k__Bacteria(100);p__Proteobacteria(100);c__Gammaproteobacteria(100);o__Pseudomonadales(99);f__Moraxellaceae(98);g__Acinetobacter(98);unclassified;
H97X84I02H7ZIJ	k__Bacteria(100);p__Proteobacteria(100);c__Betaproteobacteria(100);o__Burkholderiales(99);f__Comamonadaceae(95);unclassified;unclassified;
H97X84I02GW06D	k__Bacteria(100);p__Proteobacteria(100);c__Betaproteobacteria(100);o__Burkholderiales(100);unclassified;unclassified;unclassified;
H97X84I02H20YK	k__Bacteria(100);p__Proteobacteria(100);c__Betaproteobacteria(100);o__Burkholderiales(100);f__Comamonadaceae(100);unclassified;unclassified;
H97X84I02H1ZI4	k__Bacteria(100);p__Proteobacteria(100);c__Betaproteobacteria(100);o__Burkholderiales(100);f__Alcaligenaceae(100);g__Denitrobacter(100);unclassified;
H97X84I02GWMNN	k__Bacteria(100);p__Proteobacteria(100);c__Alphaproteobacteria(99);o__Rhizobiales(96);f__Bradyrhizobiaceae(90);g__Bosea(90);unclassified;
H97X84I02GO87K	k__Bacteria(100);p__Proteobacteria(100);c__Betaproteobacteria(100);o__Burkholderiales(86);unclassified;unclassified;unclassified;
H97X84I02GT4KZ	k__Bacteria(100);p__Proteobacteria(100);c__Betaproteobacteria(100);o__Burkholderiales(100);f__Comamonadaceae(99);g__Pelomonas(94);unclassified;
H97X84I02GS80V	k__Bacteria(98);unclassified;unclassified;unclassified;unclassified;unclassified;unclassified;
H97X84I02GRCBP	k__Bacteria(100);p__Proteobacteria(100);c__Betaproteobacteria(100);o__Burkholderiales(100);f__Comamonadaceae(100);unclassified;unclassified;
H97X84I02GQA3W	k__Bacteria(100);p__Firmicutes(99);c__Bacilli(96);o__Bacillales(96);unclassified;unclassified;unclassified;
H97X84I02GIS5V	k__Bacteria(100);p__Firmicutes(99);c__Bacilli(97);o__Bacillales(96);unclassified;unclassified;unclassified;
H97X84I02GFH0E	k__Bacteria(100);p__Proteobacteria(100);c__Gammaproteobacteria(100);o__Pseudomonadales(100);f__Moraxellaceae(100);g__Acinetobacter(100);unclassified;
H97X84I02GEYQ8	k__Bacteria(100);p__Proteobacteria(100);c__Gammaproteobacteria(100);o__Pseudomonadales(99);f__Moraxellaceae(99);g__Acinetobacter(99);unclassified;
H97X84I02G6USW	k__Bacteria(100);p__Proteobacteria(100);c__Betaproteobacteria(100);o__Burkholderiales(99);unclassified;unclassified;unclassified;
H97X84I02G5EDA	k__Bacteria(100);p__Proteobacteria(100);c__Betaproteobacteria(100);o__Burkholderiales(98);f__Comamonadaceae(88);unclassified;unclassified;
H97X84I02G4Q63	k__Bacteria(100);p__Firmicutes(97);c__Bacilli(97);o__Bacillales(96);unclassified;unclassified;unclassified;
H97X84I02G2RGB	k__Bacteria(100);p__Proteobacteria(100);c__Betaproteobacteria(99);o__Burkholderiales(99);f__Comamonadaceae(99);g__Diaphorobacter(84);unclassified;
H97X84I02JKT2Q	k__Bacteria(100);p__Proteobacteria(100);c__Betaproteobacteria(100);o__Burkholderiales(100);f__Burkholderiaceae(97);g__Ralstonia(97);unclassified;
H97X84I02FXBWS	k__Bacteria(100);p__Proteobacteria(100);c__Betaproteobacteria(100);o__Burkholderiales(100);f__Comamonadaceae(100);unclassified;unclassified;
H97X84I02FX64W	k__Bacteria(100);p__Proteobacteria(100);c__Alphaproteobacteria(100);o__Rhizobiales(100);f__Bradyrhizobiaceae(93);g__Bosea(93);unclassified;
H97X84I02FWNSL	k__Bacteria(100);p__Proteobacteria(97);c__Alphaproteobacteria(95);o__Rhizobiales(94);f__Bradyrhizobiaceae(85);g__Bosea(85);unclassified;
H97X84I02FV6CZ	k__Bacteria(99);unclassified;unclassified;unclassified;unclassified;unclassified;unclassified;
H97X84I02FT5GW	k__Bacteria(100);p__Proteobacteria(100);c__Betaproteobacteria(100);o__Burkholderiales(100);f__Comamonadaceae(100);unclassified;unclassified;
H97X84I02FSZYS	k__Bacteria(100);p__Bacteroidetes(100);c__Flavobacteria(100);o__Flavobacteriales(100);f__Flavobacteriaceae(100);unclassified;unclassified;
H97X84I02FSNDQ	k__Bacteria(100);p__Proteobacteria(100);c__Betaproteobacteria(100);o__Burkholderiales(100);f__Burkholderiaceae(100);g__Burkholderia(100);s__Burkholderiagladiol(98);
H97X84I02FOBXH	k__Bacteria(100);p__Firmicutes(97);c__Bacilli(97);o__Bacillales(96);unclassified;unclassified;unclassified;
H97X84I02FH9FH	k__Bacteria(100);p__Firmicutes(88);c__Clostridia(87);o__Clostridiales(87);f__Lachnospiraceae(85);unclassified;unclassified;
H97X84I02F86SU	k__Bacteria(100);unclassified;unclassified;unclassified;unclassified;unclassified;unclassified;
H97X84I02F4GM2	k__Bacteria(100);p__Proteobacteria(100);c__Betaproteobacteria(100);o__Burkholderiales(100);unclassified;unclassified;unclassified;
H97X84I02F3905	k__Bacteria(100);p__Actinobacteria(99);c__Actinobacteria(99);o__Actinomycetales(99);f__Propionibacteriaceae(99);g__Propionibacterium(99);s__Propionibacteriumacne(99);
H97X84I02F0MD1	k__Bacteria(100);p__Firmicutes(96);c__Bacilli(92);o__Bacillales(90);unclassified;unclassified;unclassified;
H97X84I02F0790	k__Bacteria(99);p__Firmicutes(97);c__Bacilli(97);o__Bacillales(95);unclassified;unclassified;unclassified;
H97X84I02HF28M	k__Bacteria(100);p__Proteobacteria(100);c__Alphaproteobacteria(100);o__Sphingomonadales(100);f__Sphingomonadaceae(100);unclassified;unclassified;
H97X84I02IFIFG	k__Bacteria(100);p__Proteobacteria(100);c__Alphaproteobacteria(100);o__Rhizobiales(100);f__Methylobacteriaceae(100);g__Methylobacterium(100);s__Methylobacteriumkomagata(100);
H97X84I02GQ5F7	k__Bacteria(100);p__Proteobacteria(100);c__Betaproteobacteria(100);o__Rhodocyclales(100);f__Rhodocyclaceae(100);g__Thauera(100);unclassified;
H97X84I02JPTZF	k__Bacteria(100);p__Firmicutes(97);c__Bacilli(97);o__Bacillales(97);unclassified;unclassified;unclassified;
H97X84I02IP43T	k__Bacteria(100);p__Proteobacteria(100);c__Alphaproteobacteria(100);o__Sphingomonadales(100);f__Sphingomonadaceae(100);unclassified;unclassified;
H97X84I02H9G58	k__Bacteria(100);p__Actinobacteria(100);c__Actinobacteria(100);o__Actinomycetales(100);f__Propionibacteriaceae(96);g__Propionibacterium(96);s__Propionibacteriumacne(96);
H97X84I02F1RA5	k__Bacteria(100);p__Proteobacteria(100);c__Alphaproteobacteria(100);o__Sphingomonadales(100);f__Sphingomonadaceae(99);g__Sphingobium(82);unclassified;
H97X84I02ISCKV	k__Bacteria(100);p__Bacteroidetes(100);c__Flavobacteria(100);o__Flavobacteriales(100);f__Flavobacteriaceae(100);unclassified;unclassified;
H97X84I02HX30H	k__Bacteria(100);p__Proteobacteria(100);c__Gammaproteobacteria(100);o__Pseudomonadales(100);f__Pseudomonadaceae(100);g__Pseudomonas(100);unclassified;
H97X84I02GKI4A	k__Bacteria(100);p__Proteobacteria(100);c__Betaproteobacteria(100);o__Burkholderiales(100);f__Comamonadaceae(100);g__Comamonas(98);unclassified;
H97X84I02JOXXP	k__Bacteria(100);p__Proteobacteria(100);c__Betaproteobacteria(100);o__Burkholderiales(100);f__Comamonadaceae(100);unclassified;unclassified;
H97X84I02F6FPE	k__Bacteria(100);p__Firmicutes(100);c__Clostridia(100);o__Clostridiales(100);f__Clostridiaceae(99);g__Clostridium(99);unclassified;
H97X84I02FM4A4	k__Bacteria(100);p__Firmicutes(96);c__Bacilli(96);o__Lactobacillales(96);f__Carnobacteriaceae(90);unclassified;unclassified;
H97X84I02JFTST	k__Bacteria(100);p__Bacteroidetes(100);c__Flavobacteria(100);o__Flavobacteriales(100);f__Flavobacteriaceae(100);g__Chryseobacterium(88);unclassified;
H97X84I02GXZIF	k__Bacteria(100);p__Proteobacteria(100);c__Gammaproteobacteria(100);o__Xanthomonadales(100);f__Xanthomonadaceae(100);unclassified;unclassified;
H97X84I02JH6JX	k__Bacteria(100);p__Proteobacteria(100);c__Betaproteobacteria(100);o__Burkholderiales(100);f__Comamonadaceae(95);unclassified;unclassified;
H97X84I02GIILW	k__Bacteria(100);p__Proteobacteria(100);c__Alphaproteobacteria(100);o__Sphingomonadales(100);f__Sphingomonadaceae(100);g__Sphingomonas(99);s__Caulobacterleidyi(98);
H97X84I02GJX05	k__Bacteria(100);p__Proteobacteria(100);c__Betaproteobacteria(100);o__Rhodocyclales(100);f__Rhodocyclaceae(100);g__Dechloromonas(100);unclassified;
H97X84I02FNKUC	k__Bacteria(100);p__Bacteroidetes(100);c__Flavobacteria(100);o__Flavobacteriales(100);f__Flavobacteriaceae(100);g__Chryseobacterium(83);unclassified;
H97X84I02JZ08F	k__Bacteria(100);p__Proteobacteria(99);c__Betaproteobacteria(99);o__Burkholderiales(99);f__Comamonadaceae(98);g__Comamonas(94);unclassified;
H97X84I02JXIRW	k__Bacteria(100);p__Proteobacteria(100);c__Betaproteobacteria(100);o__Burkholderiales(99);f__Comamonadaceae(96);unclassified;unclassified;
H97X84I02JNOUI	k__Bacteria(100);p__Proteobacteria(100);c__Betaproteobacteria(100);o__Burkholderiales(100);f__Comamonadaceae(99);unclassified;unclassified;
H97X84I02JPM2R	k__Bacteria(100);p__Proteobacteria(100);c__Alphaproteobacteria(100);o__Sphingomonadales(100);f__Sphingomonadaceae(100);g__Sphingomonas(100);s__Caulobacterleidyi(100);
H97X84I02JJJKJ	k__Bacteria(100);p__Proteobacteria(100);c__Betaproteobacteria(100);o__Burkholderiales(100);f__Comamonadaceae(99);unclassified;unclassified;
H97X84I02JFSL6	k__Bacteria(100);p__Firmicutes(100);c__Bacilli(99);o__Bacillales(97);unclassified;unclassified;unclassified;
H97X84I02HTVCZ	k__Bacteria(100);unclassified;unclassified;unclassified;unclassified;unclassified;unclassified;
H97X84I02JETXL	k__Bacteria(100);p__Proteobacteria(100);c__Alphaproteobacteria(100);o__Sphingomonadales(100);f__Sphingomonadaceae(100);unclassified;unclassified;
H97X84I02H94KH	k__Bacteria(100);p__Proteobacteria(100);c__Betaproteobacteria(100);o__Burkholderiales(98);f__Comamonadaceae(96);unclassified;unclassified;
H97X84I02J0R21	k__Bacteria(100);p__Firmicutes(100);c__Bacilli(99);o__Bacillales(99);unclassified;unclassified;unclassified;
H97X84I02IUMMH	k__Bacteria(100);p__Proteobacteria(100);c__Gammaproteobacteria(100);o__Pseudomonadales(100);f__Moraxellaceae(100);g__Enhydrobacter(100);s__Enhydrobacteraerosaccu(100);
H97X84I02F1KKY	k__Bacteria(100);p__Proteobacteria(100);c__Betaproteobacteria(100);o__Burkholderiales(99);unclassified;unclassified;unclassified;
H97X84I02I7LUI	k__Bacteria(100);unclassified;unclassified;unclassified;unclassified;unclassified;unclassified;
H97X84I02I8TFL	k__Bacteria(100);p__Proteobacteria(100);c__Betaproteobacteria(100);o__Burkholderiales(100);f__Comamonadaceae(99);g__Comamonas(93);unclassified;
H97X84I02H9H0R	k__Bacteria(100);p__Proteobacteria(100);c__Betaproteobacteria(100);o__Burkholderiales(100);f__Comamonadaceae(85);unclassified;unclassified;
H97X84I02HRYLS	k__Bacteria(100);p__Firmicutes(99);c__Bacilli(98);o__Bacillales(96);unclassified;unclassified;unclassified;
H97X84I02HOWZ0	k__Bacteria(100);p__Proteobacteria(100);c__Alphaproteobacteria(100);o__Rhizobiales(99);f__Methylobacteriaceae(85);g__Methylobacterium(85);unclassified;
H97X84I02J2AYD	k__Bacteria(100);p__Proteobacteria(100);c__Betaproteobacteria(100);o__Rhodocyclales(95);f__Rhodocyclaceae(95);g__Dechloromonas(95);unclassified;
H97X84I02HA9VD	k__Bacteria(100);p__Proteobacteria(100);c__Betaproteobacteria(100);o__Burkholderiales(100);f__Comamonadaceae(100);g__Acidovorax(94);s__Acidovoraxcaen(87);
H97X84I02H00AB	k__Bacteria(100);p__Actinobacteria(100);c__Actinobacteria(100);o__Actinomycetales(100);f__Intrasporangiaceae(94);unclassified;unclassified;
H97X84I02GGOUO	k__Bacteria(100);p__Proteobacteria(100);c__Betaproteobacteria(100);o__Burkholderiales(99);f__Comamonadaceae(97);g__Pelomonas(87);unclassified;
H97X84I02G4CBR	k__Bacteria(100);p__Proteobacteria(100);c__Betaproteobacteria(100);o__Burkholderiales(100);f__Comamonadaceae(100);unclassified;unclassified;
H97X84I02FEUI0	k__Bacteria(100);p__Proteobacteria(100);c__Betaproteobacteria(100);o__Burkholderiales(100);f__Alcaligenaceae(98);g__Denitrobacter(98);unclassified;
H97X84I02FPL2D	k__Bacteria(100);p__Proteobacteria(100);c__Betaproteobacteria(100);o__Burkholderiales(100);f__Comamonadaceae(100);g__Acidovorax(89);unclassified;
H97X84I02FJEX6	k__Bacteria(100);p__Proteobacteria(100);c__Alphaproteobacteria(100);o__Sphingomonadales(100);f__Sphingomonadaceae(100);g__Sphingomonas(100);s__Caulobacterleidyi(100);
H97X84I02ISTOS	k__Bacteria(100);p__Proteobacteria(100);c__Betaproteobacteria(100);unclassified;unclassified;unclassified;unclassified;
H97X84I02F74K1	k__Bacteria(100);p__Proteobacteria(100);c__Betaproteobacteria(100);o__Burkholderiales(100);f__Comamonadaceae(100);unclassified;unclassified;
H97X84I02JYEG4	k__Bacteria(100);p__Firmicutes(94);c__Bacilli(94);o__Lactobacillales(94);f__Carnobacteriaceae(91);unclassified;unclassified;
H97X84I02JXGHM	k__Bacteria(100);p__Bacteroidetes(100);c__Flavobacteria(100);o__Flavobacteriales(100);f__Flavobacteriaceae(100);unclassified;unclassified;
H97X84I02JTN1I	k__Bacteria(100);p__Proteobacteria(100);c__Betaproteobacteria(100);o__Burkholderiales(100);f__Comamonadaceae(100);unclassified;unclassified;
H97X84I02JPJ0H	k__Bacteria(100);p__Proteobacteria(100);c__Betaproteobacteria(100);o__Burkholderiales(100);f__Comamonadaceae(100);unclassified;unclassified;
H97X84I02JNFDU	k__Bacteria(100);p__Proteobacteria(99);c__Alphaproteobacteria(99);o__Sphingomonadales(99);f__Sphingomonadaceae(99);unclassified;unclassified;
H97X84I02JM2AT	k__Bacteria(100);p__Proteobacteria(100);c__Betaproteobacteria(100);o__Burkholderiales(100);f__Comamonadaceae(100);unclassified;unclassified;
H97X84I02JK3AD	k__Bacteria(100);p__Proteobacteria(100);c__Betaproteobacteria(100);o__Burkholderiales(100);f__Comamonadaceae(100);unclassified;unclassified;
H97X84I02JIEU2	k__Bacteria(100);p__Bacteroidetes(100);c__Flavobacteria(100);o__Flavobacteriales(100);f__Flavobacteriaceae(100);unclassified;unclassified;
H97X84I02JH9NB	k__Bacteria(100);p__Proteobacteria(100);c__Betaproteobacteria(100);o__Burkholderiales(100);f__Comamonadaceae(92);unclassified;unclassified;
H97X84I02IXUM1	k__Bacteria(100);p__Proteobacteria(100);c__Betaproteobacteria(99);o__Burkholderiales(98);f__Comamonadaceae(96);unclassified;unclassified;
H97X84I02JDLKM	k__Bacteria(100);p__Proteobacteria(100);c__Betaproteobacteria(95);o__Burkholderiales(95);f__Comamonadaceae(95);g__Comamonas(88);unclassified;
H97X84I02JBNM7	k__Bacteria(100);p__Proteobacteria(100);c__Betaproteobacteria(100);o__Burkholderiales(100);f__Comamonadaceae(100);g__Diaphorobacter(93);unclassified;
H97X84I02J60LA	k__Bacteria(100);p__Proteobacteria(100);c__Betaproteobacteria(100);o__Burkholderiales(100);f__Comamonadaceae(98);g__Comamonas(80);unclassified;
H97X84I02J5DQ6	k__Bacteria(100);p__Bacteroidetes(100);c__Flavobacteria(100);o__Flavobacteriales(100);f__Flavobacteriaceae(100);unclassified;unclassified;
H97X84I02J00M1	k__Bacteria(100);p__Bacteroidetes(100);c__Flavobacteria(100);o__Flavobacteriales(100);f__Flavobacteriaceae(100);g__Chryseobacterium(97);unclassified;
H97X84I02IXWE1	k__Bacteria(100);p__Cyanobacteria(100);c__Chloroplast(100);o__Streptophyta(100);unclassified;unclassified;unclassified;
H97X84I02IXRS4	k__Bacteria(100);p__Proteobacteria(100);c__Betaproteobacteria(100);o__Burkholderiales(100);f__Comamonadaceae(100);g__Comamonas(98);unclassified;
H97X84I02HGJSK	k__Bacteria(100);p__Proteobacteria(100);c__Alphaproteobacteria(99);o__Rhizobiales(98);f__Bradyrhizobiaceae(97);unclassified;unclassified;
H97X84I02IVCYB	k__Bacteria(100);p__Bacteroidetes(100);c__Flavobacteria(100);o__Flavobacteriales(100);f__Flavobacteriaceae(100);unclassified;unclassified;
H97X84I02GF67N	k__Bacteria(100);p__Proteobacteria(100);c__Betaproteobacteria(100);o__Burkholderiales(100);f__Comamonadaceae(98);unclassified;unclassified;
H97X84I02ISXHF	k__Bacteria(100);p__Proteobacteria(100);c__Betaproteobacteria(100);o__Burkholderiales(100);f__Comamonadaceae(99);unclassified;unclassified;
H97X84I02IR5KL	k__Bacteria(100);p__Proteobacteria(100);c__Betaproteobacteria(100);o__Burkholderiales(100);f__Comamonadaceae(100);unclassified;unclassified;
H97X84I02IR02D	k__Bacteria(100);unclassified;unclassified;unclassified;unclassified;unclassified;unclassified;
H97X84I02HNU4G	k__Bacteria(100);p__Proteobacteria(100);c__Betaproteobacteria(100);unclassified;unclassified;unclassified;unclassified;
H97X84I02IP36Y	k__Bacteria(100);p__Proteobacteria(100);c__Alphaproteobacteria(100);o__Sphingomonadales(100);f__Sphingomonadaceae(100);g__Sphingomonas(100);s__Caulobacterleidyi(100);
H97X84I02IO6Q0	k__Bacteria(100);p__Proteobacteria(100);c__Alphaproteobacteria(100);o__Sphingomonadales(100);f__Sphingomonadaceae(98);g__Sphingomonas(95);s__Caulobacterleidyi(95);
H97X84I02INM2X	k__Bacteria(100);p__Bacteroidetes(100);c__Flavobacteria(100);o__Flavobacteriales(100);f__Flavobacteriaceae(100);unclassified;unclassified;
H97X84I02IMPO8	k__Bacteria(100);p__Firmicutes(87);c__Bacilli(87);o__Lactobacillales(86);f__Enterococcaceae(84);g__Enterococcus(83);unclassified;
H97X84I02ILSOZ	k__Bacteria(100);p__Proteobacteria(100);c__Alphaproteobacteria(100);o__Rhizobiales(100);f__Bradyrhizobiaceae(100);unclassified;unclassified;
H97X84I02IJVQR	k__Bacteria(100);p__Proteobacteria(100);c__Betaproteobacteria(100);o__Burkholderiales(100);f__Comamonadaceae(100);g__Acidovorax(83);unclassified;
H97X84I02IJKZ0	k__Bacteria(100);p__Firmicutes(100);c__Bacilli(100);o__Bacillales(97);unclassified;unclassified;unclassified;
H97X84I02IJKNT	k__Bacteria(100);p__Bacteroidetes(100);c__Flavobacteria(100);o__Flavobacteriales(100);f__Flavobacteriaceae(100);unclassified;unclassified;
H97X84I02IJE9B	k__Bacteria(100);p__Proteobacteria(100);c__Betaproteobacteria(100);o__Burkholderiales(100);f__Comamonadaceae(100);g__Comamonas(91);unclassified;
H97X84I02G2J5N	k__Bacteria(100);p__Proteobacteria(100);c__Gammaproteobacteria(100);o__Xanthomonadales(100);f__Xanthomonadaceae(100);g__Pseudoxanthomonas(81);s__Pseudoxanthomonasmexican(80);
H97X84I02IHX93	k__Bacteria(100);p__Proteobacteria(100);c__Betaproteobacteria(100);o__Burkholderiales(100);f__Comamonadaceae(100);unclassified;unclassified;
H97X84I02IHM3X	k__Bacteria(100);p__Bacteroidetes(100);c__Flavobacteria(100);o__Flavobacteriales(100);f__Flavobacteriaceae(100);g__Chryseobacterium(85);unclassified;
H97X84I02ID1SG	k__Bacteria(100);p__Bacteroidetes(100);c__Flavobacteria(100);o__Flavobacteriales(100);f__Flavobacteriaceae(100);unclassified;unclassified;
H97X84I02ICR0W	k__Bacteria(100);p__Bacteroidetes(100);c__Flavobacteria(100);o__Flavobacteriales(100);f__Flavobacteriaceae(100);unclassified;unclassified;
H97X84I02IBWTL	k__Bacteria(100);p__Bacteroidetes(100);c__Flavobacteria(100);o__Flavobacteriales(100);f__Flavobacteriaceae(100);unclassified;unclassified;
H97X84I02I910N	k__Bacteria(100);p__Bacteroidetes(100);c__Flavobacteria(100);o__Flavobacteriales(100);f__Flavobacteriaceae(100);unclassified;unclassified;
H97X84I02I8ML7	k__Bacteria(100);p__Proteobacteria(100);c__Betaproteobacteria(100);o__Burkholderiales(100);f__Comamonadaceae(100);g__Diaphorobacter(96);unclassified;
H97X84I02I5JGQ	k__Bacteria(100);p__Proteobacteria(100);c__Betaproteobacteria(100);o__Burkholderiales(100);f__Comamonadaceae(100);g__Diaphorobacter(84);unclassified;
H97X84I02I20AU	k__Bacteria(100);p__Proteobacteria(100);c__Betaproteobacteria(100);o__Burkholderiales(100);f__Comamonadaceae(100);unclassified;unclassified;
H97X84I02I0KEU	k__Bacteria(100);p__Proteobacteria(100);c__Gammaproteobacteria(100);o__Pseudomonadales(100);f__Pseudomonadaceae(100);g__Pseudomonas(99);unclassified;
H97X84I02HZW9Z	k__Bacteria(100);p__Proteobacteria(100);c__Betaproteobacteria(100);o__Burkholderiales(100);f__Alcaligenaceae(100);g__Denitrobacter(100);unclassified;
H97X84I02HYUYK	k__Bacteria(100);p__Proteobacteria(100);c__Alphaproteobacteria(100);o__Rhizobiales(100);f__Phyllobacteriaceae(95);g__Mesorhizobium(84);unclassified;
H97X84I02HWDE0	k__Bacteria(100);p__Firmicutes(92);c__Bacilli(92);o__Lactobacillales(91);f__Enterococcaceae(91);g__Enterococcus(91);unclassified;
H97X84I02HVI7E	k__Bacteria(100);p__Firmicutes(93);c__Bacilli(92);o__Lactobacillales(91);f__Aerococcaceae(88);unclassified;unclassified;
H97X84I02HUN60	k__Bacteria(100);p__Proteobacteria(100);c__Gammaproteobacteria(100);o__Pseudomonadales(100);f__Pseudomonadaceae(100);g__Pseudomonas(95);unclassified;
H97X84I02HUE66	k__Bacteria(100);p__Proteobacteria(100);c__Betaproteobacteria(100);o__Burkholderiales(100);f__Comamonadaceae(100);g__Diaphorobacter(81);unclassified;
H97X84I02HSUU7	k__Bacteria(100);p__Bacteroidetes(100);c__Flavobacteria(100);o__Flavobacteriales(100);f__Flavobacteriaceae(100);unclassified;unclassified;
H97X84I02HQ04Y	k__Bacteria(100);p__Proteobacteria(100);c__Betaproteobacteria(100);o__Burkholderiales(100);f__Comamonadaceae(100);g__Acidovorax(82);unclassified;
H97X84I01A6VLQ	k__Bacteria(100);p__Proteobacteria(100);c__Alphaproteobacteria(100);unclassified;unclassified;unclassified;unclassified;
H97X84I02HPJIO	k__Bacteria(100);p__Bacteroidetes(99);c__Flavobacteria(98);o__Flavobacteriales(98);f__Flavobacteriaceae(98);unclassified;unclassified;
H97X84I02HPEFI	k__Bacteria(100);p__Proteobacteria(100);c__Betaproteobacteria(100);o__Burkholderiales(100);f__Comamonadaceae(100);unclassified;unclassified;
H97X84I02HLQ5W	k__Bacteria(100);p__Proteobacteria(100);c__Betaproteobacteria(100);o__Burkholderiales(100);f__Comamonadaceae(100);g__Acidovorax(83);unclassified;
H97X84I02HL29J	k__Bacteria(100);p__Bacteroidetes(100);c__Flavobacteria(100);o__Flavobacteriales(100);f__Flavobacteriaceae(100);g__Chryseobacterium(99);unclassified;
H97X84I02HIJMP	k__Bacteria(100);p__Proteobacteria(100);c__Betaproteobacteria(100);o__Burkholderiales(97);f__Comamonadaceae(96);unclassified;unclassified;
H97X84I02HI99F	k__Bacteria(100);p__Proteobacteria(100);c__Alphaproteobacteria(100);o__Sphingomonadales(100);f__Sphingomonadaceae(100);unclassified;unclassified;
H97X84I02HHBCN	k__Bacteria(100);p__Proteobacteria(100);c__Betaproteobacteria(100);o__Burkholderiales(100);f__Comamonadaceae(100);unclassified;unclassified;
H97X84I02HGGK5	k__Bacteria(100);p__Proteobacteria(100);c__Betaproteobacteria(100);o__Burkholderiales(100);f__Comamonadaceae(99);unclassified;unclassified;
H97X84I02HF53U	k__Bacteria(100);p__Proteobacteria(100);c__Gammaproteobacteria(100);o__Pseudomonadales(100);f__Pseudomonadaceae(100);g__Pseudomonas(100);s__Pseudomonasmendocin(99);
H97X84I02HE55J	k__Bacteria(100);p__Proteobacteria(100);c__Betaproteobacteria(100);o__Burkholderiales(100);f__Comamonadaceae(100);g__Acidovorax(92);unclassified;
H97X84I02HDXVC	k__Bacteria(100);p__Proteobacteria(100);c__Alphaproteobacteria(100);o__Sphingomonadales(100);f__Sphingomonadaceae(100);unclassified;unclassified;
H97X84I02HD6TS	k__Bacteria(100);p__Bacteroidetes(100);c__Flavobacteria(100);o__Flavobacteriales(100);f__Flavobacteriaceae(100);unclassified;unclassified;
H97X84I02HCIR7	k__Bacteria(100);p__Bacteroidetes(100);c__Flavobacteria(100);o__Flavobacteriales(100);f__Flavobacteriaceae(100);unclassified;unclassified;
H97X84I02HBBI3	k__Bacteria(100);p__Proteobacteria(100);c__Betaproteobacteria(100);o__Burkholderiales(100);f__Comamonadaceae(100);unclassified;unclassified;
H97X84I02HBA6H	k__Bacteria(100);p__Bacteroidetes(100);c__Flavobacteria(100);o__Flavobacteriales(100);f__Flavobacteriaceae(100);unclassified;unclassified;
H97X84I02H9DCI	k__Bacteria(100);p__Firmicutes(96);c__Bacilli(96);o__Lactobacillales(96);f__Carnobacteriaceae(92);unclassified;unclassified;
H97X84I02H7EN5	k__Bacteria(100);p__Bacteroidetes(100);c__Flavobacteria(100);o__Flavobacteriales(100);f__Flavobacteriaceae(100);unclassified;unclassified;
H97X84I02H7CGF	k__Bacteria(100);p__Bacteroidetes(100);c__Flavobacteria(100);o__Flavobacteriales(100);f__Flavobacteriaceae(100);unclassified;unclassified;
H97X84I02H5FG7	k__Bacteria(100);p__Proteobacteria(100);c__Betaproteobacteria(100);o__Burkholderiales(100);f__Comamonadaceae(100);g__Acidovorax(90);unclassified;
H97X84I02H4PWI	k__Bacteria(100);p__Proteobacteria(97);c__Betaproteobacteria(97);o__Burkholderiales(97);f__Comamonadaceae(95);unclassified;unclassified;
H97X84I02H3QEV	k__Bacteria(100);p__Proteobacteria(99);c__Alphaproteobacteria(98);o__Rhizobiales(96);f__Methylobacteriaceae(87);g__Methylobacterium(87);s__Methylobacteriumkomagata(86);
H97X84I02H2E8H	k__Bacteria(100);p__Firmicutes(100);c__Bacilli(100);o__Bacillales(100);f__Staphylococcaceae(100);g__Staphylococcus(100);s__Staphylococcusepidermidi(100);
H97X84I02H1LV9	k__Bacteria(100);p__Bacteroidetes(100);c__Flavobacteria(100);o__Flavobacteriales(100);f__Flavobacteriaceae(100);unclassified;unclassified;
H97X84I02H126S	k__Bacteria(100);p__Proteobacteria(100);c__Betaproteobacteria(100);o__Burkholderiales(100);f__Comamonadaceae(100);g__Diaphorobacter(94);unclassified;
H97X84I02GZ75Y	k__Bacteria(100);p__Proteobacteria(100);c__Betaproteobacteria(100);o__Burkholderiales(100);f__Comamonadaceae(100);unclassified;unclassified;
H97X84I02GYITT	k__Bacteria(100);p__Firmicutes(100);c__Bacilli(100);o__Lactobacillales(100);f__Enterococcaceae(100);g__Enterococcus(100);unclassified;
H97X84I02GXL2D	k__Bacteria(100);p__Proteobacteria(100);c__Betaproteobacteria(100);o__Burkholderiales(100);f__Comamonadaceae(100);unclassified;unclassified;
H97X84I02GX8O3	k__Bacteria(100);p__Proteobacteria(100);c__Betaproteobacteria(100);o__Burkholderiales(100);f__Comamonadaceae(100);unclassified;unclassified;
H97X84I02GUONV	k__Bacteria(100);p__Proteobacteria(100);c__Alphaproteobacteria(100);o__Sphingomonadales(100);f__Sphingomonadaceae(97);unclassified;unclassified;
H97X84I02GNFA4	k__Bacteria(100);p__Firmicutes(100);c__Bacilli(100);unclassified;unclassified;unclassified;unclassified;
H97X84I02GPW0N	k__Bacteria(100);p__Bacteroidetes(100);c__Flavobacteria(100);o__Flavobacteriales(100);f__Flavobacteriaceae(100);unclassified;unclassified;
H97X84I02GOHSZ	k__Bacteria(100);p__Proteobacteria(100);c__Betaproteobacteria(100);o__Burkholderiales(100);f__Comamonadaceae(100);g__Acidovorax(84);unclassified;
H97X84I02GNVJY	k__Bacteria(100);p__Proteobacteria(100);c__Betaproteobacteria(98);unclassified;unclassified;unclassified;unclassified;
H97X84I02GNMV7	k__Bacteria(100);p__Proteobacteria(100);c__Alphaproteobacteria(100);o__Rhizobiales(99);unclassified;unclassified;unclassified;
H97X84I02GMUJL	k__Bacteria(100);p__Proteobacteria(100);c__Betaproteobacteria(100);o__Burkholderiales(100);f__Comamonadaceae(100);g__Acidovorax(96);s__Acidovoraxcaen(88);
H97X84I02GLYJY	k__Bacteria(100);p__Proteobacteria(100);c__Betaproteobacteria(100);o__Burkholderiales(100);f__Comamonadaceae(100);unclassified;unclassified;
H97X84I02GJU2C	k__Bacteria(99);p__Firmicutes(95);c__Bacilli(90);o__Bacillales(89);unclassified;unclassified;unclassified;
H97X84I02GIKWV	k__Bacteria(100);p__Firmicutes(94);c__Bacilli(92);o__Bacillales(89);unclassified;unclassified;unclassified;
H97X84I02GIF6X	k__Bacteria(100);p__Proteobacteria(100);c__Betaproteobacteria(100);o__Burkholderiales(100);f__Comamonadaceae(100);g__Diaphorobacter(99);unclassified;
H97X84I02GHAJR	k__Bacteria(100);p__Proteobacteria(100);c__Betaproteobacteria(99);o__Burkholderiales(98);f__Comamonadaceae(98);unclassified;unclassified;
H97X84I02GG7EP	k__Bacteria(100);p__Proteobacteria(100);c__Betaproteobacteria(100);o__Burkholderiales(100);f__Comamonadaceae(100);g__Acidovorax(80);unclassified;
H97X84I02GELCO	k__Bacteria(100);p__Bacteroidetes(100);c__Flavobacteria(100);o__Flavobacteriales(100);f__Flavobacteriaceae(100);unclassified;unclassified;
H97X84I02GEBIW	k__Bacteria(100);p__Proteobacteria(100);c__Betaproteobacteria(100);o__Burkholderiales(100);f__Comamonadaceae(94);unclassified;unclassified;
H97X84I02GDOF6	k__Bacteria(100);p__Proteobacteria(100);c__Betaproteobacteria(100);o__Burkholderiales(100);f__Comamonadaceae(99);unclassified;unclassified;
H97X84I02G3IOR	k__Bacteria(100);p__Proteobacteria(99);unclassified;unclassified;unclassified;unclassified;unclassified;
H97X84I02G9M2O	k__Bacteria(100);p__Proteobacteria(100);c__Betaproteobacteria(100);o__Burkholderiales(99);f__Comamonadaceae(99);unclassified;unclassified;
H97X84I02G7QDF	k__Bacteria(100);p__Proteobacteria(100);c__Gammaproteobacteria(100);o__Xanthomonadales(100);f__Xanthomonadaceae(100);g__Pseudoxanthomonas(87);s__Pseudoxanthomonasmexican(85);
H97X84I02FWFY4	k__Bacteria(100);p__Proteobacteria(100);c__Betaproteobacteria(100);o__Burkholderiales(100);f__Burkholderiaceae(98);g__Burkholderia(97);s__Burkholderiagladiol(88);
H97X84I02G6U0L	k__Bacteria(100);p__Proteobacteria(100);c__Betaproteobacteria(100);o__Burkholderiales(100);f__Comamonadaceae(100);unclassified;unclassified;
H97X84I02G6RB2	k__Bacteria(100);p__Proteobacteria(100);c__Alphaproteobacteria(100);o__Rhizobiales(100);f__Methylobacteriaceae(94);g__Methylobacterium(94);s__Methylobacteriumkomagata(93);
H97X84I02G6DLS	k__Bacteria(100);p__Actinobacteria(100);c__Actinobacteria(100);o__Actinomycetales(100);f__Propionibacteriaceae(94);g__Propionibacterium(94);s__Propionibacteriumacne(94);
H97X84I02G5WKE	k__Bacteria(100);p__Bacteroidetes(100);c__Flavobacteria(100);o__Flavobacteriales(100);f__Flavobacteriaceae(100);unclassified;unclassified;
H97X84I02G51YX	k__Bacteria(100);p__Proteobacteria(99);c__Alphaproteobacteria(99);o__Sphingomonadales(99);f__Sphingomonadaceae(96);unclassified;unclassified;
H97X84I02G3NFF	k__Bacteria(100);p__Proteobacteria(100);c__Betaproteobacteria(100);o__Burkholderiales(100);f__Comamonadaceae(99);unclassified;unclassified;
H97X84I02FJO9U	k__Bacteria(100);p__Proteobacteria(100);c__Betaproteobacteria(100);o__Burkholderiales(100);f__Comamonadaceae(99);g__Acidovorax(80);unclassified;
H97X84I02G0693	k__Bacteria(100);p__Proteobacteria(100);c__Alphaproteobacteria(100);o__Sphingomonadales(100);f__Sphingomonadaceae(100);g__Sphingobium(84);unclassified;
H97X84I02G013J	k__Bacteria(100);p__Bacteroidetes(100);c__Flavobacteria(100);o__Flavobacteriales(100);f__Flavobacteriaceae(100);unclassified;unclassified;
H97X84I02FZ04N	k__Bacteria(100);p__Proteobacteria(100);c__Alphaproteobacteria(99);o__Sphingomonadales(99);f__Sphingomonadaceae(99);g__Sphingomonas(96);s__Caulobacterleidyi(96);
H97X84I02FYKF4	k__Bacteria(100);p__Proteobacteria(100);c__Alphaproteobacteria(100);o__Sphingomonadales(100);f__Sphingomonadaceae(100);g__Sphingomonas(87);unclassified;
H97X84I02FYDCF	k__Bacteria(100);p__Proteobacteria(100);c__Betaproteobacteria(100);o__Burkholderiales(100);f__Comamonadaceae(100);unclassified;unclassified;
H97X84I02FXZTR	k__Bacteria(100);p__Proteobacteria(100);c__Betaproteobacteria(100);o__Burkholderiales(99);f__Comamonadaceae(96);unclassified;unclassified;
H97X84I02FWG6W	k__Bacteria(100);p__Bacteroidetes(100);c__Flavobacteria(100);o__Flavobacteriales(100);f__Flavobacteriaceae(100);unclassified;unclassified;
H97X84I02FWEC5	k__Bacteria(100);p__Bacteroidetes(100);c__Flavobacteria(100);o__Flavobacteriales(100);f__Flavobacteriaceae(100);g__Chryseobacterium(90);unclassified;
H97X84I02FVLUH	k__Bacteria(100);p__Firmicutes(98);c__Bacilli(96);o__Bacillales(95);unclassified;unclassified;unclassified;
H97X84I02FS6VP	k__Bacteria(100);p__Bacteroidetes(100);c__Flavobacteria(100);o__Flavobacteriales(100);f__Flavobacteriaceae(100);unclassified;unclassified;
H97X84I02FRJ1R	k__Bacteria(100);p__Proteobacteria(100);c__Betaproteobacteria(100);o__Burkholderiales(100);f__Burkholderiaceae(100);g__Burkholderia(100);unclassified;
H97X84I02FQYBR	k__Bacteria(100);p__Proteobacteria(100);c__Betaproteobacteria(100);o__Burkholderiales(100);f__Comamonadaceae(98);unclassified;unclassified;
H97X84I02FPKBR	k__Bacteria(100);p__Firmicutes(100);c__Bacilli(100);o__Lactobacillales(99);f__Carnobacteriaceae(98);unclassified;unclassified;
H97X84I02FK9D8	k__Bacteria(100);p__Firmicutes(84);c__Bacilli(83);o__Lactobacillales(82);unclassified;unclassified;unclassified;
H97X84I02FJHUF	k__Bacteria(100);p__Proteobacteria(100);c__Betaproteobacteria(100);o__Burkholderiales(100);f__Comamonadaceae(100);g__Acidovorax(87);unclassified;
H97X84I02FHESP	k__Bacteria(100);p__Proteobacteria(100);c__Betaproteobacteria(100);o__Burkholderiales(100);f__Alcaligenaceae(96);g__Denitrobacter(96);unclassified;
H97X84I02FFJGE	k__Bacteria(100);p__Proteobacteria(100);c__Betaproteobacteria(100);o__Burkholderiales(100);f__Comamonadaceae(100);unclassified;unclassified;
H97X84I02FF8LE	k__Bacteria(100);p__Firmicutes(86);c__Bacilli(85);o__Lactobacillales(84);unclassified;unclassified;unclassified;
H97X84I02FEK4P	k__Bacteria(100);p__Proteobacteria(100);c__Betaproteobacteria(100);o__Burkholderiales(100);f__Comamonadaceae(100);g__Pelomonas(96);unclassified;
H97X84I02FH259	k__Bacteria(99);p__Bacteroidetes(97);c__Flavobacteria(97);o__Flavobacteriales(97);f__Flavobacteriaceae(97);unclassified;unclassified;
H97X84I02F7X5B	k__Bacteria(100);p__Bacteroidetes(100);c__Flavobacteria(100);o__Flavobacteriales(100);f__Flavobacteriaceae(100);unclassified;unclassified;
H97X84I02F7HYE	k__Bacteria(100);p__Proteobacteria(100);c__Gammaproteobacteria(100);o__Xanthomonadales(100);f__Xanthomonadaceae(100);unclassified;unclassified;
H97X84I02F72NS	k__Bacteria(100);p__Proteobacteria(100);c__Betaproteobacteria(100);o__Burkholderiales(100);f__Comamonadaceae(99);unclassified;unclassified;
H97X84I02F6H53	k__Bacteria(100);unclassified;unclassified;unclassified;unclassified;unclassified;unclassified;
H97X84I02F1NV4	k__Bacteria(100);p__Proteobacteria(100);c__Betaproteobacteria(100);o__Burkholderiales(100);f__Comamonadaceae(100);unclassified;unclassified;
H97X84I02HO3NQ	k__Bacteria(99);unclassified;unclassified;unclassified;unclassified;unclassified;unclassified;
H97X84I02FJUA6	k__Bacteria(99);unclassified;unclassified;unclassified;unclassified;unclassified;unclassified;
H97X84I02H2RUA	k__Bacteria(100);unclassified;unclassified;unclassified;unclassified;unclassified;unclassified;
H97X84I02GC1TA	k__Bacteria(100);p__Proteobacteria(100);c__Alphaproteobacteria(100);o__Sphingomonadales(100);f__Sphingomonadaceae(100);g__Sphingobium(100);unclassified;
H97X84I02G05E1	k__Bacteria(100);unclassified;unclassified;unclassified;unclassified;unclassified;unclassified;
H97X84I02F1IXS	k__Bacteria(99);unclassified;unclassified;unclassified;unclassified;unclassified;unclassified;
H97X84I02GHDEC	k__Bacteria(99);unclassified;unclassified;unclassified;unclassified;unclassified;unclassified;
H97X84I02I1WV1	k__Bacteria(100);unclassified;unclassified;unclassified;unclassified;unclassified;unclassified;
H97X84I02HEREC	k__Bacteria(100);p__Firmicutes(100);c__Clostridia(100);o__Clostridiales(100);f__Lachnospiraceae(100);unclassified;unclassified;
H97X84I02JS9T2	k__Bacteria(100);p__Bacteroidetes(100);c__Bacteroidia(100);o__Bacteroidales(100);f__Rikenellaceae(100);g__Alistipes(100);unclassified;
H97X84I02FZM2L	k__Bacteria(100);p__Bacteroidetes(81);unclassified;unclassified;unclassified;unclassified;unclassified;
H97X84I02GUE98	k__Bacteria(100);p__Proteobacteria(100);c__Alphaproteobacteria(100);o__Rhodobacterales(100);f__Rhodobacteraceae(99);unclassified;unclassified;
H97X84I02FNGEJ	k__Bacteria(99);p__Firmicutes(96);c__Clostridia(96);o__Clostridiales(96);f__Ruminococcaceae(96);g__Anaerotruncus(89);unclassified;
H97X84I02IUAE0	k__Bacteria(100);p__Proteobacteria(100);c__Alphaproteobacteria(100);o__Sphingomonadales(100);f__Sphingomonadaceae(100);g__Sphingomonas(100);s__Sphingomonasyabuuchia(100);
H97X84I02IN9UU	k__Bacteria(100);p__Proteobacteria(100);c__Alphaproteobacteria(100);o__Sphingomonadales(100);f__Sphingomonadaceae(94);g__Novosphingobium(90);s__Novosphingobiumresinovoru(88);
H97X84I02JF6B4	k__Bacteria(97);p__Bacteroidetes(88);unclassified;unclassified;unclassified;unclassified;unclassified;
H97X84I02I0SWU	k__Bacteria(100);p__Planctomycetes(100);c__Planctomycea(100);o__Gemmatales(100);f__Gemmataceae(100);g__Gemmata(100);unclassified;
H97X84I02FUOLU	k__Bacteria(100);p__Bacteroidetes(80);unclassified;unclassified;unclassified;unclassified;unclassified;
H97X84I02II2NY	k__Bacteria(100);p__Firmicutes(92);c__Clostridia(90);o__Clostridiales(90);f__Ruminococcaceae(87);unclassified;unclassified;
H97X84I02F3ZRK	k__Bacteria(100);p__Firmicutes(100);c__Bacilli(100);o__Exiguobacterales(100);f__Exiguobacteraceae(100);g__Exiguobacterium(100);s__Exiguobacteriumaurantiacu(100);
H97X84I02GQOSC	k__Bacteria(100);p__Proteobacteria(100);c__Betaproteobacteria(100);o__Burkholderiales(100);f__Comamonadaceae(100);unclassified;unclassified;
H97X84I02GPHX5	k__Bacteria(100);p__Firmicutes(100);c__Clostridia(100);o__Clostridiales(100);f__Lachnospiraceae(100);unclassified;unclassified;
H97X84I02F858O	k__Bacteria(100);p__Proteobacteria(100);c__Betaproteobacteria(100);o__Hydrogenophilales(100);f__Hydrogenophilaceae(100);g__Hydrogenophilus(100);unclassified;
H97X84I02JEAID	k__Bacteria(100);p__Proteobacteria(100);c__Betaproteobacteria(100);o__Burkholderiales(99);f__Alcaligenaceae(99);g__Denitrobacter(98);unclassified;
H97X84I02IV5BA	k__Bacteria(100);p__Firmicutes(100);c__Clostridia(100);o__Clostridiales(100);f__Dehalobacteriaceae(100);g__Dehalobacterium(100);unclassified;
H97X84I02IBQUD	k__Bacteria(95);unclassified;unclassified;unclassified;unclassified;unclassified;unclassified;
H97X84I02I23T3	k__Bacteria(92);unclassified;unclassified;unclassified;unclassified;unclassified;unclassified;
H97X84I02HETCL	k__Bacteria(99);unclassified;unclassified;unclassified;unclassified;unclassified;unclassified;
H97X84I02GQG3D	k__Bacteria(100);p__Firmicutes(100);c__Clostridia(100);o__Clostridiales(100);f__Lachnospiraceae(100);g__Clostridium(96);unclassified;
H97X84I02G0YSS	k__Bacteria(100);p__Proteobacteria(100);c__Alphaproteobacteria(99);o__Sphingomonadales(99);f__Sphingomonadaceae(99);unclassified;unclassified;
H97X84I02FNW7D	k__Bacteria(100);p__Firmicutes(89);c__Clostridia(89);o__Clostridiales(89);f__Ruminococcaceae(87);unclassified;unclassified;
H97X84I02IOQ40	k__Bacteria(100);p__Proteobacteria(100);c__Betaproteobacteria(100);o__Burkholderiales(100);f__Comamonadaceae(100);unclassified;unclassified;
H97X84I02ID6Z7	k__Bacteria(100);p__Proteobacteria(100);c__Betaproteobacteria(100);o__Burkholderiales(100);f__Burkholderiaceae(97);g__Burkholderia(97);unclassified;
H97X84I02IAY87	k__Bacteria(100);p__Proteobacteria(100);c__Alphaproteobacteria(100);o__Rhizobiales(100);f__Bradyrhizobiaceae(99);unclassified;unclassified;
H97X84I02I87PH	k__Bacteria(100);p__Bacteroidetes(83);unclassified;unclassified;unclassified;unclassified;unclassified;
H97X84I02JXTXQ	k__Bacteria(100);p__Proteobacteria(98);c__Alphaproteobacteria(94);o__Sphingomonadales(94);f__Sphingomonadaceae(94);g__Sphingobium(90);s__Sphingobiumherbicidovoran(90);
H97X84I02HRGFQ	k__Bacteria(99);unclassified;unclassified;unclassified;unclassified;unclassified;unclassified;
H97X84I02H1A9V	k__Bacteria(100);p__Proteobacteria(100);c__Betaproteobacteria(100);o__Burkholderiales(100);f__Burkholderiaceae(100);g__Cupriavidus(100);s__Cupriavidusmetalliduran(87);
H97X84I02ICOJT	k__Bacteria(100);unclassified;unclassified;unclassified;unclassified;unclassified;unclassified;
H97X84I02GQXFA	k__Bacteria(100);p__Firmicutes(100);c__Bacilli(100);o__Bacillales(100);f__Staphylococcaceae(100);g__Staphylococcus(100);s__Staphylococcuscohni(100);
H97X84I02G0HQ9	k__Bacteria(100);p__Firmicutes(84);c__Clostridia(83);o__Clostridiales(83);f__Lachnospiraceae(83);unclassified;unclassified;
H97X84I02H6XIZ	k__Bacteria(100);p__Proteobacteria(100);c__Alphaproteobacteria(100);o__Sphingomonadales(100);f__Sphingomonadaceae(100);g__Sphingomonas(92);s__Caulobacterleidyi(92);
H97X84I02F74I6	k__Bacteria(100);unclassified;unclassified;unclassified;unclassified;unclassified;unclassified;
H97X84I02F22KE	k__Bacteria(100);p__Bacteroidetes(83);unclassified;unclassified;unclassified;unclassified;unclassified;
H97X84I02JYJCS	k__Bacteria(100);p__Proteobacteria(100);c__Betaproteobacteria(100);o__Burkholderiales(100);f__Comamonadaceae(99);g__Diaphorobacter(95);unclassified;
H97X84I02FQKH3	k__Bacteria(100);p__Bacteroidetes(80);unclassified;unclassified;unclassified;unclassified;unclassified;
H97X84I02JPEQI	k__Bacteria(99);unclassified;unclassified;unclassified;unclassified;unclassified;unclassified;
H97X84I02JOFMX	k__Bacteria(97);unclassified;unclassified;unclassified;unclassified;unclassified;unclassified;
H97X84I02JAYXO	k__Bacteria(100);p__Proteobacteria(100);c__Alphaproteobacteria(100);o__Sphingomonadales(100);f__Sphingomonadaceae(100);g__Sphingomonas(100);s__Caulobacterleidyi(100);
H97X84I02J5CJD	k__Bacteria(100);p__Proteobacteria(100);c__Betaproteobacteria(100);o__Burkholderiales(100);f__Comamonadaceae(100);g__Diaphorobacter(85);unclassified;
H97X84I02HRKGZ	k__Bacteria(100);p__Proteobacteria(100);c__Alphaproteobacteria(100);o__Sphingomonadales(100);f__Sphingomonadaceae(100);g__Sphingomonas(89);s__Caulobacterleidyi(88);
H97X84I02IS6N2	k__Bacteria(100);p__Bacteroidetes(100);c__Sphingobacteria(96);o__Sphingobacteriales(96);unclassified;unclassified;unclassified;
H97X84I02IPISJ	k__Bacteria(100);p__Proteobacteria(100);c__Gammaproteobacteria(100);o__Pseudomonadales(100);f__Moraxellaceae(100);g__Acinetobacter(100);unclassified;
H97X84I02INKPO	k__Bacteria(100);p__Firmicutes(99);unclassified;unclassified;unclassified;unclassified;unclassified;
H97X84I02IIAQI	k__Bacteria(99);p__Firmicutes(89);c__Clostridia(89);o__Clostridiales(89);f__Ruminococcaceae(83);unclassified;unclassified;
H97X84I02IH9G5	k__Bacteria(100);p__Proteobacteria(100);c__Betaproteobacteria(99);o__Burkholderiales(99);f__Comamonadaceae(99);g__Diaphorobacter(85);unclassified;
H97X84I02IFZG4	k__Bacteria(100);p__Proteobacteria(100);c__Betaproteobacteria(100);o__Burkholderiales(100);f__Comamonadaceae(100);unclassified;unclassified;
H97X84I02G3SPF	k__Bacteria(100);unclassified;unclassified;unclassified;unclassified;unclassified;unclassified;
H97X84I02I8OKI	k__Bacteria(100);p__Proteobacteria(100);c__Betaproteobacteria(100);o__Burkholderiales(100);f__Comamonadaceae(100);g__Acidovorax(93);unclassified;
H97X84I02I5MJF	k__Bacteria(100);p__Bacteroidetes(99);c__Flavobacteria(99);o__Flavobacteriales(99);f__Flavobacteriaceae(99);unclassified;unclassified;
H97X84I02I0YYD	k__Bacteria(100);p__Firmicutes(90);c__Bacilli(90);o__Bacillales(90);unclassified;unclassified;unclassified;
H97X84I02HQRCN	k__Bacteria(100);p__Proteobacteria(100);c__Betaproteobacteria(100);o__Burkholderiales(100);f__Comamonadaceae(95);unclassified;unclassified;
H97X84I02GZLRH	k__Bacteria(100);unclassified;unclassified;unclassified;unclassified;unclassified;unclassified;
H97X84I02JV6F3	k__Bacteria(99);unclassified;unclassified;unclassified;unclassified;unclassified;unclassified;
H97X84I02H4O88	k__Bacteria(100);unclassified;unclassified;unclassified;unclassified;unclassified;unclassified;
H97X84I02IH6F4	k__Bacteria(99);p__Firmicutes(91);c__Clostridia(90);o__Clostridiales(89);f__Ruminococcaceae(80);unclassified;unclassified;
H97X84I02GR3EV	k__Bacteria(100);p__Proteobacteria(100);c__Betaproteobacteria(100);o__Hydrogenophilales(83);f__Hydrogenophilaceae(83);g__Hydrogenophilus(83);unclassified;
H97X84I02GET8K	k__Bacteria(99);p__Bacteroidetes(95);c__Bacteroidia(90);o__Bacteroidales(90);unclassified;unclassified;unclassified;
H97X84I02GE15L	k__Bacteria(96);unclassified;unclassified;unclassified;unclassified;unclassified;unclassified;
H97X84I02GA97I	k__Bacteria(99);unclassified;unclassified;unclassified;unclassified;unclassified;unclassified;
H97X84I02G3IVZ	k__Bacteria(100);p__Proteobacteria(100);c__Alphaproteobacteria(100);o__Rhizobiales(100);f__Bradyrhizobiaceae(100);g__Bradyrhizobium(100);s__Bradyrhizobiumelkani(100);
H97X84I02FXQLC	k__Bacteria(100);unclassified;unclassified;unclassified;unclassified;unclassified;unclassified;
H97X84I02FVIO2	k__Bacteria(98);unclassified;unclassified;unclassified;unclassified;unclassified;unclassified;
H97X84I02FF9ZU	k__Bacteria(100);p__Proteobacteria(100);c__Betaproteobacteria(99);o__Burkholderiales(99);f__Comamonadaceae(99);unclassified;unclassified;
H97X84I02F687B	k__Bacteria(100);p__Proteobacteria(100);c__Alphaproteobacteria(100);o__Sphingomonadales(100);f__Sphingomonadaceae(100);unclassified;unclassified;
H97X84I02F4VBJ	k__Bacteria(100);p__Proteobacteria(99);c__Alphaproteobacteria(98);o__Sphingomonadales(98);f__Sphingomonadaceae(98);unclassified;unclassified;
H97X84I02JR1JF	k__Bacteria(99);unclassified;unclassified;unclassified;unclassified;unclassified;unclassified;
H97X84I02F2WES	k__Bacteria(100);p__Proteobacteria(100);c__Betaproteobacteria(100);o__Burkholderiales(100);f__Comamonadaceae(100);unclassified;unclassified;
H97X84I02F2EFT	k__Bacteria(98);unclassified;unclassified;unclassified;unclassified;unclassified;unclassified;
H97X84I02I030L	k__Bacteria(99);unclassified;unclassified;unclassified;unclassified;unclassified;unclassified;
H97X84I02JYAAU	k__Bacteria(99);unclassified;unclassified;unclassified;unclassified;unclassified;unclassified;
H97X84I02JWXY9	k__Bacteria(99);p__Bacteroidetes(80);unclassified;unclassified;unclassified;unclassified;unclassified;
H97X84I02JWTLL	k__Bacteria(100);p__Proteobacteria(100);c__Gammaproteobacteria(100);o__Pseudomonadales(100);f__Moraxellaceae(100);g__Acinetobacter(100);unclassified;
H97X84I02JWEP6	k__Bacteria(100);unclassified;unclassified;unclassified;unclassified;unclassified;unclassified;
H97X84I02JW4LI	k__Bacteria(99);p__Bacteroidetes(81);unclassified;unclassified;unclassified;unclassified;unclassified;
H97X84I02JVLND	k__Bacteria(100);p__Firmicutes(84);c__Clostridia(84);o__Clostridiales(84);f__Ruminococcaceae(81);unclassified;unclassified;
H97X84I02JUNCA	k__Bacteria(100);p__Proteobacteria(100);c__Betaproteobacteria(100);o__Burkholderiales(100);f__Comamonadaceae(100);unclassified;unclassified;
H97X84I02JTY9Y	k__Bacteria(99);unclassified;unclassified;unclassified;unclassified;unclassified;unclassified;
H97X84I02JSQGY	k__Bacteria(95);unclassified;unclassified;unclassified;unclassified;unclassified;unclassified;
H97X84I02JPNK0	k__Bacteria(100);unclassified;unclassified;unclassified;unclassified;unclassified;unclassified;
H97X84I02JPBGZ	k__Bacteria(94);unclassified;unclassified;unclassified;unclassified;unclassified;unclassified;
H97X84I02JPAEA	k__Bacteria(100);unclassified;unclassified;unclassified;unclassified;unclassified;unclassified;
H97X84I02JO6HS	k__Bacteria(100);p__Firmicutes(91);c__Bacilli(90);o__Bacillales(87);unclassified;unclassified;unclassified;
H97X84I02HQW26	k__Bacteria(98);unclassified;unclassified;unclassified;unclassified;unclassified;unclassified;
H97X84I02JMEJU	k__Bacteria(100);p__Proteobacteria(100);c__Alphaproteobacteria(100);o__Sphingomonadales(100);f__Sphingomonadaceae(100);unclassified;unclassified;
H97X84I02JM3SM	k__Bacteria(100);p__Proteobacteria(100);c__Betaproteobacteria(100);o__Burkholderiales(100);f__Comamonadaceae(100);unclassified;unclassified;
H97X84I02JL9ME	k__Bacteria(100);p__Proteobacteria(100);c__Betaproteobacteria(100);o__Burkholderiales(100);f__Comamonadaceae(100);unclassified;unclassified;
H97X84I02JJ2N0	k__Bacteria(100);unclassified;unclassified;unclassified;unclassified;unclassified;unclassified;
H97X84I02JGHWC	k__Bacteria(99);unclassified;unclassified;unclassified;unclassified;unclassified;unclassified;
H97X84I02JEH5E	k__Bacteria(100);p__Bacteroidetes(100);c__Flavobacteria(100);o__Flavobacteriales(100);f__Flavobacteriaceae(100);unclassified;unclassified;
H97X84I02JEAM0	k__Bacteria(99);unclassified;unclassified;unclassified;unclassified;unclassified;unclassified;
H97X84I02JE6P3	k__Bacteria(100);p__Proteobacteria(100);c__Betaproteobacteria(100);o__Burkholderiales(100);f__Burkholderiaceae(99);g__Burkholderia(99);unclassified;
H97X84I01EGBXX	k__Bacteria(99);p__Bacteroidetes(87);c__Bacteroidia(82);o__Bacteroidales(82);unclassified;unclassified;unclassified;
H97X84I02JDTD0	k__Bacteria(99);unclassified;unclassified;unclassified;unclassified;unclassified;unclassified;
H97X84I02JCNWM	k__Bacteria(100);p__Proteobacteria(100);c__Betaproteobacteria(100);o__Hydrogenophilales(100);f__Hydrogenophilaceae(100);g__Hydrogenophilus(100);unclassified;
H97X84I01BAZV4	k__Bacteria(100);p__Firmicutes(82);c__Clostridia(81);o__Clostridiales(81);f__Ruminococcaceae(81);unclassified;unclassified;
H97X84I02HP3E2	k__Bacteria(100);p__Proteobacteria(100);c__Alphaproteobacteria(100);o__Sphingomonadales(100);f__Sphingomonadaceae(100);g__Sphingomonas(99);s__Caulobacterleidyi(92);
H97X84I02J42L4	k__Bacteria(100);p__Firmicutes(99);c__Clostridia(99);o__Clostridiales(99);f__Ruminococcaceae(98);g__Anaerotruncus(91);unclassified;
H97X84I02FFM0N	k__Bacteria(96);unclassified;unclassified;unclassified;unclassified;unclassified;unclassified;
H97X84I01EQARR	k__Bacteria(99);unclassified;unclassified;unclassified;unclassified;unclassified;unclassified;
H97X84I02J3ODT	k__Bacteria(100);p__Proteobacteria(100);c__Betaproteobacteria(100);o__Rhodocyclales(100);f__Rhodocyclaceae(100);g__Dechloromonas(100);unclassified;
H97X84I02J34VY	k__Bacteria(89);unclassified;unclassified;unclassified;unclassified;unclassified;unclassified;
H97X84I02J2PU7	k__Bacteria(100);p__Proteobacteria(100);c__Alphaproteobacteria(100);o__Rhizobiales(100);f__Bradyrhizobiaceae(95);g__Bradyrhizobium(82);s__Bradyrhizobiumyuanmingens(82);
H97X84I01C92T4	k__Bacteria(100);p__Bacteroidetes(97);c__Bacteroidia(95);o__Bacteroidales(95);f__Rikenellaceae(90);g__Alistipes(90);unclassified;
H97X84I02J0G2P	k__Bacteria(100);p__Proteobacteria(100);c__Alphaproteobacteria(100);o__Sphingomonadales(100);f__Sphingomonadaceae(100);g__Sphingomonas(98);s__Sphingomonasyabuuchia(95);
H97X84I02IZX3V	k__Bacteria(100);p__Proteobacteria(100);c__Betaproteobacteria(100);o__Burkholderiales(100);f__Comamonadaceae(100);g__Diaphorobacter(94);unclassified;
H97X84I02IZJ47	k__Bacteria(100);p__Proteobacteria(100);c__Betaproteobacteria(99);o__Burkholderiales(97);f__Comamonadaceae(80);unclassified;unclassified;
H97X84I02IZBLX	k__Bacteria(100);p__Firmicutes(99);c__Bacilli(83);o__Lactobacillales(83);f__Enterococcaceae(83);g__Enterococcus(82);unclassified;
H97X84I02IYNPY	k__Bacteria(100);p__Proteobacteria(100);c__Betaproteobacteria(100);o__Burkholderiales(99);f__Comamonadaceae(91);unclassified;unclassified;
H97X84I01AVX29	k__Bacteria(100);p__Firmicutes(82);c__Clostridia(82);o__Clostridiales(81);unclassified;unclassified;unclassified;
H97X84I02IUPIJ	k__Bacteria(100);p__Proteobacteria(100);c__Gammaproteobacteria(100);o__Pseudomonadales(100);f__Moraxellaceae(100);g__Enhydrobacter(92);s__Enhydrobacteraerosaccu(92);
H97X84I02HMPTM	k__Bacteria(99);unclassified;unclassified;unclassified;unclassified;unclassified;unclassified;
H97X84I02IUCN7	k__Bacteria(100);p__Proteobacteria(100);c__Betaproteobacteria(100);o__Burkholderiales(94);unclassified;unclassified;unclassified;
H97X84I02ITZUO	k__Bacteria(100);p__Proteobacteria(100);c__Alphaproteobacteria(100);o__Sphingomonadales(100);f__Sphingomonadaceae(95);unclassified;unclassified;
H97X84I02ITA7U	k__Bacteria(99);unclassified;unclassified;unclassified;unclassified;unclassified;unclassified;
H97X84I02ISA79	k__Bacteria(98);unclassified;unclassified;unclassified;unclassified;unclassified;unclassified;
H97X84I02IRJXF	k__Bacteria(100);unclassified;unclassified;unclassified;unclassified;unclassified;unclassified;
H97X84I02INGY1	k__Bacteria(100);p__Proteobacteria(100);c__Alphaproteobacteria(100);o__Rhodobacterales(95);f__Rhodobacteraceae(91);unclassified;unclassified;
H97X84I02IMRV8	k__Bacteria(100);unclassified;unclassified;unclassified;unclassified;unclassified;unclassified;
H97X84I02HAC0X	k__Bacteria(99);unclassified;unclassified;unclassified;unclassified;unclassified;unclassified;
H97X84I02IKNTX	k__Bacteria(100);p__Proteobacteria(99);c__Alphaproteobacteria(99);o__Sphingomonadales(99);f__Sphingomonadaceae(99);unclassified;unclassified;
H97X84I02IKJ0P	k__Bacteria(100);p__Proteobacteria(100);c__Betaproteobacteria(100);o__Burkholderiales(100);unclassified;unclassified;unclassified;
H97X84I02IKFXV	k__Bacteria(100);p__Proteobacteria(100);c__Betaproteobacteria(100);o__Burkholderiales(100);f__Comamonadaceae(100);g__Acidovorax(88);unclassified;
H97X84I02II0GK	k__Bacteria(100);unclassified;unclassified;unclassified;unclassified;unclassified;unclassified;
H97X84I02GETXG	k__Bacteria(98);unclassified;unclassified;unclassified;unclassified;unclassified;unclassified;
H97X84I02IGCDC	k__Bacteria(100);p__Proteobacteria(100);c__Alphaproteobacteria(100);o__Sphingomonadales(100);f__Sphingomonadaceae(100);unclassified;unclassified;
H97X84I02IFG7R	k__Bacteria(100);p__Proteobacteria(100);c__Alphaproteobacteria(100);o__Rhizobiales(100);f__Bradyrhizobiaceae(100);unclassified;unclassified;
H97X84I02IZNCP	k__Bacteria(98);unclassified;unclassified;unclassified;unclassified;unclassified;unclassified;
H97X84I02IBNU8	k__Bacteria(99);p__Bacteroidetes(80);unclassified;unclassified;unclassified;unclassified;unclassified;
H97X84I02IBERW	k__Bacteria(100);unclassified;unclassified;unclassified;unclassified;unclassified;unclassified;
H97X84I02IAJKG	k__Bacteria(100);p__Bacteroidetes(90);c__Bacteroidia(83);o__Bacteroidales(83);unclassified;unclassified;unclassified;
H97X84I02IA7Z6	k__Bacteria(100);p__Proteobacteria(100);c__Gammaproteobacteria(100);o__Xanthomonadales(100);f__Xanthomonadaceae(100);g__Stenotrophomonas(90);unclassified;
H97X84I02GQRGY	k__Bacteria(100);p__Proteobacteria(100);c__Betaproteobacteria(100);o__Rhodocyclales(90);f__Rhodocyclaceae(90);g__Dechloromonas(89);unclassified;
H97X84I02I9ML4	k__Bacteria(100);unclassified;unclassified;unclassified;unclassified;unclassified;unclassified;
H97X84I02I9DTU	k__Bacteria(100);p__Proteobacteria(100);c__Gammaproteobacteria(100);o__Xanthomonadales(100);f__Xanthomonadaceae(100);g__Stenotrophomonas(93);unclassified;
H97X84I02I771T	k__Bacteria(100);p__Proteobacteria(100);c__Alphaproteobacteria(100);o__Sphingomonadales(100);f__Sphingomonadaceae(95);g__Novosphingobium(89);s__Novosphingobiumresinovoru(87);
H97X84I02I6LWU	k__Bacteria(100);p__Proteobacteria(100);c__Betaproteobacteria(100);o__Burkholderiales(100);f__Comamonadaceae(100);g__Acidovorax(93);unclassified;
H97X84I02I45BT	k__Bacteria(100);p__Proteobacteria(100);c__Alphaproteobacteria(100);o__Sphingomonadales(100);f__Sphingomonadaceae(100);unclassified;unclassified;
H97X84I02I30WJ	k__Bacteria(98);unclassified;unclassified;unclassified;unclassified;unclassified;unclassified;
H97X84I02I246B	k__Bacteria(100);p__Firmicutes(81);c__Bacilli(81);o__Bacillales(80);unclassified;unclassified;unclassified;
H97X84I02HZV4H	k__Bacteria(100);p__Firmicutes(100);c__Bacilli(100);o__Bacillales(100);f__Planococcaceae(93);g__Sporosarcina(85);unclassified;
H97X84I02HZGM9	k__Bacteria(100);p__Bacteroidetes(85);unclassified;unclassified;unclassified;unclassified;unclassified;
H97X84I02HY0D5	k__Bacteria(100);unclassified;unclassified;unclassified;unclassified;unclassified;unclassified;
H97X84I02HWG6W	k__Bacteria(98);unclassified;unclassified;unclassified;unclassified;unclassified;unclassified;
H97X84I02HSFP6	k__Bacteria(99);unclassified;unclassified;unclassified;unclassified;unclassified;unclassified;
H97X84I02HW6W3	k__Bacteria(100);p__Proteobacteria(100);c__Betaproteobacteria(100);o__Burkholderiales(99);f__Comamonadaceae(94);g__Pelomonas(89);unclassified;
H97X84I02HU0FD	k__Bacteria(97);unclassified;unclassified;unclassified;unclassified;unclassified;unclassified;
H97X84I02HSFM4	k__Bacteria(100);p__Proteobacteria(100);c__Alphaproteobacteria(100);o__Sphingomonadales(100);f__Sphingomonadaceae(100);g__Sphingomonas(95);s__Caulobacterleidyi(95);
H97X84I02HS3XZ	k__Bacteria(100);p__Firmicutes(82);c__Clostridia(81);o__Clostridiales(81);unclassified;unclassified;unclassified;
H97X84I02HRQBZ	k__Bacteria(100);p__Proteobacteria(100);c__Gammaproteobacteria(100);o__Pseudomonadales(100);f__Pseudomonadaceae(100);g__Pseudomonas(100);unclassified;
H97X84I02HPX8D	k__Bacteria(100);p__Firmicutes(98);c__Bacilli(98);o__Bacillales(98);unclassified;unclassified;unclassified;
H97X84I01DXAX8	k__Bacteria(100);unclassified;unclassified;unclassified;unclassified;unclassified;unclassified;
H97X84I02HPKSH	k__Bacteria(100);p__Proteobacteria(100);c__Betaproteobacteria(100);o__Burkholderiales(100);f__Comamonadaceae(100);g__Acidovorax(84);unclassified;
H97X84I02HPKNM	k__Bacteria(100);p__Bacteroidetes(86);c__Bacteroidia(81);o__Bacteroidales(81);unclassified;unclassified;unclassified;
H97X84I02HPGUY	k__Bacteria(100);unclassified;unclassified;unclassified;unclassified;unclassified;unclassified;
H97X84I01EHB7F	k__Bacteria(98);p__Bacteroidetes(90);unclassified;unclassified;unclassified;unclassified;unclassified;
H97X84I02HOURL	k__Bacteria(97);unclassified;unclassified;unclassified;unclassified;unclassified;unclassified;
H97X84I02IJ4B6	k__Bacteria(100);p__Proteobacteria(100);c__Betaproteobacteria(100);o__Burkholderiales(100);f__Alcaligenaceae(100);g__Denitrobacter(95);unclassified;
H97X84I02HMT6U	k__Bacteria(93);unclassified;unclassified;unclassified;unclassified;unclassified;unclassified;
H97X84I02HMPQT	k__Bacteria(100);p__Proteobacteria(100);c__Betaproteobacteria(100);o__Burkholderiales(100);f__Comamonadaceae(100);unclassified;unclassified;
H97X84I02HM4JY	k__Bacteria(100);p__Firmicutes(90);c__Clostridia(88);o__Clostridiales(88);f__Ruminococcaceae(82);unclassified;unclassified;
H97X84I02HLRFR	k__Bacteria(94);unclassified;unclassified;unclassified;unclassified;unclassified;unclassified;
H97X84I02FW7DN	k__Bacteria(100);unclassified;unclassified;unclassified;unclassified;unclassified;unclassified;
H97X84I02HK9YU	k__Bacteria(100);p__Proteobacteria(100);c__Betaproteobacteria(100);o__Burkholderiales(100);f__Comamonadaceae(94);g__Pelomonas(90);unclassified;
H97X84I02G6LL6	k__Bacteria(100);unclassified;unclassified;unclassified;unclassified;unclassified;unclassified;
H97X84I02HK0I5	k__Bacteria(100);p__Proteobacteria(100);c__Betaproteobacteria(100);o__Burkholderiales(100);f__Alcaligenaceae(100);g__Denitrobacter(99);unclassified;
H97X84I02HJTTQ	k__Bacteria(100);p__Proteobacteria(100);c__Betaproteobacteria(100);o__Burkholderiales(100);f__Comamonadaceae(100);unclassified;unclassified;
H97X84I02HJMTT	k__Bacteria(100);p__Proteobacteria(100);c__Betaproteobacteria(100);o__Burkholderiales(100);f__Comamonadaceae(99);g__Diaphorobacter(80);unclassified;
H97X84I01ELGDK	k__Bacteria(100);p__Firmicutes(100);c__Clostridia(100);o__Clostridiales(100);f__Ruminococcaceae(99);g__Oscillospira(99);unclassified;
H97X84I02HHFUR	k__Bacteria(100);p__Proteobacteria(100);c__Betaproteobacteria(100);o__Burkholderiales(100);f__Comamonadaceae(100);unclassified;unclassified;
H97X84I01D03CP	k__Bacteria(98);p__Bacteroidetes(88);unclassified;unclassified;unclassified;unclassified;unclassified;
H97X84I02HEJ06	k__Bacteria(99);unclassified;unclassified;unclassified;unclassified;unclassified;unclassified;
H97X84I02HCUXW	k__Bacteria(96);p__Bacteroidetes(84);unclassified;unclassified;unclassified;unclassified;unclassified;
H97X84I02HCOTB	k__Bacteria(100);p__Bacteroidetes(85);unclassified;unclassified;unclassified;unclassified;unclassified;
H97X84I02HCK18	k__Bacteria(100);p__Proteobacteria(100);c__Betaproteobacteria(100);o__Burkholderiales(100);f__Comamonadaceae(100);g__Acidovorax(87);unclassified;
H97X84I02HBHGB	k__Bacteria(100);p__Proteobacteria(100);c__Betaproteobacteria(100);o__Burkholderiales(100);f__Comamonadaceae(98);g__Diaphorobacter(84);unclassified;
H97X84I02HB85N	k__Bacteria(99);unclassified;unclassified;unclassified;unclassified;unclassified;unclassified;
H97X84I02HB24B	k__Bacteria(96);unclassified;unclassified;unclassified;unclassified;unclassified;unclassified;
H97X84I02HB23J	k__Bacteria(100);unclassified;unclassified;unclassified;unclassified;unclassified;unclassified;
H97X84I01BXZAC	k__Bacteria(94);unclassified;unclassified;unclassified;unclassified;unclassified;unclassified;
H97X84I02H9MBE	k__Bacteria(100);p__Proteobacteria(98);c__Alphaproteobacteria(98);o__Rhodobacterales(85);f__Rhodobacteraceae(84);unclassified;unclassified;
H97X84I02H9J6M	k__Bacteria(100);p__Firmicutes(96);c__Clostridia(96);o__Clostridiales(96);f__Ruminococcaceae(93);g__Anaerotruncus(84);unclassified;
H97X84I02H8G9T	k__Bacteria(100);p__Proteobacteria(100);c__Betaproteobacteria(100);o__Burkholderiales(100);f__Comamonadaceae(100);unclassified;unclassified;
H97X84I02H81CX	k__Bacteria(100);unclassified;unclassified;unclassified;unclassified;unclassified;unclassified;
H97X84I02H7E2F	k__Bacteria(99);unclassified;unclassified;unclassified;unclassified;unclassified;unclassified;
H97X84I02H5AMH	k__Bacteria(100);p__Proteobacteria(100);c__Betaproteobacteria(100);o__Burkholderiales(100);f__Comamonadaceae(100);g__Acidovorax(81);unclassified;
H97X84I02H58UC	k__Bacteria(100);p__Proteobacteria(100);c__Betaproteobacteria(100);o__Rhodocyclales(98);f__Rhodocyclaceae(98);g__Dechloromonas(96);unclassified;
H97X84I02H57VQ	k__Bacteria(97);unclassified;unclassified;unclassified;unclassified;unclassified;unclassified;
H97X84I02H3I05	k__Bacteria(98);unclassified;unclassified;unclassified;unclassified;unclassified;unclassified;
H97X84I01D9LDK	k__Bacteria(100);p__Bacteroidetes(100);c__Bacteroidia(100);o__Bacteroidales(100);f__Rikenellaceae(99);g__Alistipes(99);unclassified;
H97X84I02H2C9W	k__Bacteria(98);unclassified;unclassified;unclassified;unclassified;unclassified;unclassified;
H97X84I02H2411	k__Bacteria(100);p__Firmicutes(87);c__Bacilli(87);o__Bacillales(86);unclassified;unclassified;unclassified;
H97X84I02H21LA	k__Bacteria(100);unclassified;unclassified;unclassified;unclassified;unclassified;unclassified;
H97X84I02H1CE8	k__Bacteria(100);p__Proteobacteria(99);c__Alphaproteobacteria(99);o__Sphingomonadales(99);f__Sphingomonadaceae(99);unclassified;unclassified;
H97X84I02H0ZS3	k__Bacteria(100);p__Proteobacteria(100);c__Betaproteobacteria(100);o__Burkholderiales(100);f__Comamonadaceae(100);unclassified;unclassified;
H97X84I02GZNLG	k__Bacteria(100);p__Proteobacteria(100);c__Betaproteobacteria(100);o__Burkholderiales(100);f__Comamonadaceae(100);g__Acidovorax(82);unclassified;
H97X84I01BGY0S	k__Bacteria(100);p__Firmicutes(99);c__Clostridia(99);o__Clostridiales(99);f__Lachnospiraceae(99);g__Clostridium(96);unclassified;
H97X84I02GY6WI	k__Bacteria(100);p__Proteobacteria(100);c__Alphaproteobacteria(100);o__Sphingomonadales(100);f__Sphingomonadaceae(100);g__Sphingomonas(99);s__Caulobacterleidyi(99);
H97X84I02GXJO2	k__Bacteria(96);unclassified;unclassified;unclassified;unclassified;unclassified;unclassified;
H97X84I02GXFDK	k__Bacteria(100);p__Bacteroidetes(84);unclassified;unclassified;unclassified;unclassified;unclassified;
H97X84I02GXD17	k__Bacteria(97);unclassified;unclassified;unclassified;unclassified;unclassified;unclassified;
H97X84I02GWEUT	k__Bacteria(97);unclassified;unclassified;unclassified;unclassified;unclassified;unclassified;
H97X84I02GVTYT	k__Bacteria(100);p__Proteobacteria(100);c__Gammaproteobacteria(100);o__Pseudomonadales(100);f__Moraxellaceae(100);g__Enhydrobacter(91);s__Enhydrobacteraerosaccu(91);
H97X84I02GVFU3	k__Bacteria(100);p__Firmicutes(98);c__Bacilli(96);o__Bacillales(95);unclassified;unclassified;unclassified;
H97X84I02GV02F	k__Bacteria(100);p__Firmicutes(83);c__Clostridia(83);o__Clostridiales(83);f__Ruminococcaceae(81);unclassified;unclassified;
H97X84I02GTL30	k__Bacteria(99);p__Firmicutes(93);c__Bacilli(93);o__Bacillales(91);unclassified;unclassified;unclassified;
H97X84I02F3P5R	k__Bacteria(100);p__Proteobacteria(100);c__Betaproteobacteria(100);o__Burkholderiales(100);f__Alcaligenaceae(99);g__Denitrobacter(99);unclassified;
H97X84I02GT8AQ	k__Bacteria(100);p__Proteobacteria(99);c__Alphaproteobacteria(99);o__Sphingomonadales(99);f__Sphingomonadaceae(99);unclassified;unclassified;
H97X84I02GS9GR	k__Bacteria(100);p__Proteobacteria(100);c__Betaproteobacteria(100);o__Burkholderiales(100);f__Comamonadaceae(100);unclassified;unclassified;
H97X84I02GS8OR	k__Bacteria(99);unclassified;unclassified;unclassified;unclassified;unclassified;unclassified;
H97X84I02H5UYO	k__Bacteria(100);p__Proteobacteria(100);c__Betaproteobacteria(100);o__Burkholderiales(100);f__Comamonadaceae(98);unclassified;unclassified;
H97X84I02GQAIB	k__Bacteria(98);unclassified;unclassified;unclassified;unclassified;unclassified;unclassified;
H97X84I02GPWGU	k__Bacteria(100);p__Proteobacteria(100);c__Alphaproteobacteria(100);o__Sphingomonadales(100);f__Sphingomonadaceae(100);g__Sphingomonas(98);s__Caulobacterleidyi(98);
H97X84I02GP9NM	k__Bacteria(97);unclassified;unclassified;unclassified;unclassified;unclassified;unclassified;
H97X84I02GOFRO	k__Bacteria(100);p__Proteobacteria(100);c__Gammaproteobacteria(100);o__Xanthomonadales(100);f__Xanthomonadaceae(100);g__Stenotrophomonas(96);unclassified;
H97X84I02GMDEX	k__Bacteria(89);unclassified;unclassified;unclassified;unclassified;unclassified;unclassified;
H97X84I02GM0FZ	k__Bacteria(96);unclassified;unclassified;unclassified;unclassified;unclassified;unclassified;
H97X84I02GKAGG	k__Bacteria(100);p__Proteobacteria(100);c__Betaproteobacteria(100);o__Burkholderiales(99);f__Comamonadaceae(97);g__Pelomonas(84);unclassified;
H97X84I02GJOER	k__Bacteria(99);unclassified;unclassified;unclassified;unclassified;unclassified;unclassified;
H97X84I02GJ2FU	k__Bacteria(99);unclassified;unclassified;unclassified;unclassified;unclassified;unclassified;
H97X84I02GFBIQ	k__Bacteria(100);p__Proteobacteria(100);c__Betaproteobacteria(100);o__Burkholderiales(100);f__Comamonadaceae(100);unclassified;unclassified;
H97X84I02GCFF1	k__Bacteria(100);p__Proteobacteria(100);c__Betaproteobacteria(100);o__Burkholderiales(99);f__Comamonadaceae(92);unclassified;unclassified;
H97X84I02GAQDH	k__Bacteria(100);p__Firmicutes(99);c__Clostridia(99);o__Clostridiales(99);f__Ruminococcaceae(99);g__Oscillospira(99);unclassified;
H97X84I02G9M0U	k__Bacteria(100);p__Proteobacteria(100);c__Betaproteobacteria(100);o__Rhodocyclales(100);f__Rhodocyclaceae(100);g__Dechloromonas(98);unclassified;
H97X84I02G8BL4	k__Bacteria(100);p__Firmicutes(100);c__Clostridia(100);o__Clostridiales(100);f__Ruminococcaceae(100);g__Oscillospira(100);unclassified;
H97X84I02G857F	k__Bacteria(100);p__Firmicutes(99);c__Bacilli(99);o__Lactobacillales(99);f__Carnobacteriaceae(99);unclassified;unclassified;
H97X84I02G79MB	k__Bacteria(100);p__Proteobacteria(99);c__Alphaproteobacteria(99);o__Sphingomonadales(99);f__Sphingomonadaceae(81);unclassified;unclassified;
H97X84I02G6HM5	k__Bacteria(100);p__Firmicutes(93);c__Clostridia(91);o__Clostridiales(91);f__Lachnospiraceae(89);g__Clostridium(81);unclassified;
H97X84I02G62YM	k__Bacteria(98);unclassified;unclassified;unclassified;unclassified;unclassified;unclassified;
H97X84I02G5IUW	k__Bacteria(99);unclassified;unclassified;unclassified;unclassified;unclassified;unclassified;
H97X84I02G523V	k__Bacteria(99);p__Bacteroidetes(84);unclassified;unclassified;unclassified;unclassified;unclassified;
H97X84I02G4HVX	k__Bacteria(100);p__Firmicutes(98);c__Bacilli(98);o__Lactobacillales(98);f__Enterococcaceae(89);g__Enterococcus(83);unclassified;
H97X84I02G2B9U	k__Bacteria(100);p__Proteobacteria(100);c__Betaproteobacteria(100);o__Burkholderiales(100);f__Comamonadaceae(100);unclassified;unclassified;
H97X84I02G1FPX	k__Bacteria(100);p__Firmicutes(100);c__Clostridia(100);o__Clostridiales(100);f__Lachnospiraceae(100);unclassified;unclassified;
H97X84I02G1313	k__Bacteria(100);p__Firmicutes(81);unclassified;unclassified;unclassified;unclassified;unclassified;
H97X84I02FSSAL	k__Bacteria(100);p__Firmicutes(99);c__Bacilli(99);o__Lactobacillales(99);f__Lactobacillaceae(99);g__Lactobacillus(99);unclassified;
H97X84I02FRFXW	k__Bacteria(100);p__Proteobacteria(100);c__Alphaproteobacteria(100);o__Rhizobiales(100);f__Methylobacteriaceae(100);g__Methylobacterium(100);s__Methylobacteriumfujisawaens(91);
H97X84I02FQIH9	k__Bacteria(97);unclassified;unclassified;unclassified;unclassified;unclassified;unclassified;
H97X84I01B7F0K	k__Bacteria(98);unclassified;unclassified;unclassified;unclassified;unclassified;unclassified;
H97X84I02FMSJG	k__Bacteria(100);p__Proteobacteria(99);c__Alphaproteobacteria(99);o__Rhizobiales(99);f__Bradyrhizobiaceae(99);unclassified;unclassified;
H97X84I02FMQR1	k__Bacteria(100);unclassified;unclassified;unclassified;unclassified;unclassified;unclassified;
H97X84I02FL2B3	k__Bacteria(100);p__Proteobacteria(100);c__Gammaproteobacteria(100);o__Pseudomonadales(100);f__Moraxellaceae(100);g__Acinetobacter(100);unclassified;
H97X84I02FJB5B	k__Bacteria(100);p__Firmicutes(100);c__Bacilli(100);o__Lactobacillales(100);f__Carnobacteriaceae(100);unclassified;unclassified;
H97X84I02FI2HU	k__Bacteria(100);p__Proteobacteria(100);c__Betaproteobacteria(100);o__Burkholderiales(100);f__Comamonadaceae(100);unclassified;unclassified;
H97X84I02FFT7J	k__Bacteria(97);unclassified;unclassified;unclassified;unclassified;unclassified;unclassified;
H97X84I01CBGWI	k__Bacteria(100);p__Firmicutes(98);c__Bacilli(97);unclassified;unclassified;unclassified;unclassified;
H97X84I02FEXP3	k__Bacteria(100);p__Proteobacteria(100);c__Betaproteobacteria(100);o__Burkholderiales(100);f__Comamonadaceae(100);g__Acidovorax(99);s__Acidovoraxcaen(92);
H97X84I02FET18	k__Bacteria(100);p__Proteobacteria(100);c__Alphaproteobacteria(100);o__Sphingomonadales(100);f__Sphingomonadaceae(100);g__Sphingobium(97);unclassified;
H97X84I02F9RDV	k__Bacteria(100);p__Proteobacteria(100);c__Gammaproteobacteria(100);o__Pseudomonadales(100);f__Moraxellaceae(100);g__Acinetobacter(100);unclassified;
H97X84I02F9DKY	k__Bacteria(99);unclassified;unclassified;unclassified;unclassified;unclassified;unclassified;
H97X84I02F86YE	k__Bacteria(95);unclassified;unclassified;unclassified;unclassified;unclassified;unclassified;
H97X84I02F75PK	k__Bacteria(93);unclassified;unclassified;unclassified;unclassified;unclassified;unclassified;
H97X84I02F6T9Z	k__Bacteria(100);p__Firmicutes(87);c__Clostridia(86);o__Clostridiales(86);f__Ruminococcaceae(85);unclassified;unclassified;
H97X84I02F6QCH	k__Bacteria(100);unclassified;unclassified;unclassified;unclassified;unclassified;unclassified;
H97X84I02F6IQ9	k__Bacteria(98);unclassified;unclassified;unclassified;unclassified;unclassified;unclassified;
H97X84I02F6IOO	k__Bacteria(100);unclassified;unclassified;unclassified;unclassified;unclassified;unclassified;
H97X84I01BGL6F	k__Bacteria(100);p__Bacteroidetes(89);c__Bacteroidia(84);o__Bacteroidales(84);unclassified;unclassified;unclassified;
H97X84I02F55GZ	k__Bacteria(100);p__Proteobacteria(100);c__Alphaproteobacteria(100);o__Sphingomonadales(100);f__Sphingomonadaceae(97);g__Sphingomonas(96);s__Caulobacterleidyi(96);
H97X84I02F2MFZ	k__Bacteria(99);unclassified;unclassified;unclassified;unclassified;unclassified;unclassified;
H97X84I02F2E21	k__Bacteria(100);p__Proteobacteria(100);c__Alphaproteobacteria(100);o__Sphingomonadales(100);f__Sphingomonadaceae(100);g__Sphingomonas(95);s__Sphingomonasyabuuchia(88);
H97X84I02F12A5	k__Bacteria(100);p__Proteobacteria(100);c__Betaproteobacteria(100);o__Burkholderiales(100);f__Comamonadaceae(100);unclassified;unclassified;
H97X84I02HA5VZ	k__Bacteria(100);p__Proteobacteria(100);c__Gammaproteobacteria(100);o__Enterobacteriales(100);f__Enterobacteriaceae(100);g__Escherichia(99);unclassified;
H97X84I02FJHHY	k__Bacteria(100);p__Firmicutes(88);c__Clostridia(87);o__Clostridiales(87);f__Lachnospiraceae(87);unclassified;unclassified;
H97X84I02GMHF1	k__Bacteria(100);p__Proteobacteria(100);c__Gammaproteobacteria(100);o__Enterobacteriales(100);f__Enterobacteriaceae(100);g__Escherichia(94);unclassified;
H97X84I02FS8SY	k__Bacteria(100);p__Firmicutes(100);c__Clostridia(100);o__Clostridiales(100);f__Lachnospiraceae(100);g__Clostridium(100);unclassified;
H97X84I02GK933	k__Bacteria(100);p__Bacteroidetes(81);unclassified;unclassified;unclassified;unclassified;unclassified;
H97X84I02I5MKL	k__Bacteria(100);p__Proteobacteria(100);c__Gammaproteobacteria(100);o__Enterobacteriales(100);f__Enterobacteriaceae(100);unclassified;unclassified;
H97X84I02FX3H2	k__Bacteria(100);p__Firmicutes(96);c__Clostridia(96);o__Clostridiales(96);f__Catabacteriaceae(95);unclassified;unclassified;
H97X84I02GKYWL	k__Bacteria(100);p__Proteobacteria(100);c__Alphaproteobacteria(100);o__Rhizobiales(100);f__Rhizobiaceae(80);unclassified;unclassified;
H97X84I02JFBXA	k__Bacteria(100);p__Firmicutes(100);c__Clostridia(100);o__Clostridiales(100);f__Lachnospiraceae(100);g__Lachnobacterium(99);unclassified;
H97X84I02HPZET	k__Bacteria(100);p__Firmicutes(86);c__Clostridia(86);o__Clostridiales(86);unclassified;unclassified;unclassified;
H97X84I02IJFEZ	k__Bacteria(100);p__Firmicutes(100);c__Clostridia(100);o__Clostridiales(100);f__Ruminococcaceae(100);g__Ruminococcus(99);unclassified;
H97X84I02I2NKH	k__Bacteria(100);unclassified;unclassified;unclassified;unclassified;unclassified;unclassified;
H97X84I02FW9N5	k__Bacteria(100);p__Actinobacteria(98);c__Actinobacteria(98);o__Coriobacteriales(96);f__Coriobacteriaceae(96);g__Adlercreutzia(95);unclassified;
H97X84I02JIR4E	k__Bacteria(100);p__Bacteroidetes(100);c__Bacteroidia(100);o__Bacteroidales(100);f__Rikenellaceae(100);g__Alistipes(100);unclassified;
H97X84I02IEXI9	k__Bacteria(99);unclassified;unclassified;unclassified;unclassified;unclassified;unclassified;
H97X84I02F5ZVD	k__Bacteria(99);unclassified;unclassified;unclassified;unclassified;unclassified;unclassified;
H97X84I02JAJEB	k__Bacteria(100);p__Actinobacteria(100);c__Actinobacteria(100);o__Actinomycetales(100);f__Microbacteriaceae(100);g__Frigoribacterium(100);unclassified;
H97X84I02HDQDS	k__Bacteria(100);p__Firmicutes(98);c__Clostridia(98);o__Clostridiales(98);f__Lachnospiraceae(97);g__Lachnobacterium(90);unclassified;
H97X84I02I8YRK	k__Bacteria(100);p__Firmicutes(100);c__Clostridia(100);o__Clostridiales(100);f__Ruminococcaceae(100);g__Eubacterium(100);unclassified;
H97X84I02G71YT	k__Bacteria(100);p__Proteobacteria(100);c__Betaproteobacteria(100);o__Burkholderiales(100);f__Burkholderiaceae(94);g__Burkholderia(94);unclassified;
H97X84I02F6IY2	k__Bacteria(100);p__Firmicutes(97);c__Clostridia(97);o__Clostridiales(97);f__Lachnospiraceae(97);g__Lachnobacterium(93);unclassified;
H97X84I02IKA2P	k__Bacteria(100);p__Firmicutes(92);c__Clostridia(92);o__Clostridiales(92);f__Ruminococcaceae(85);unclassified;unclassified;
H97X84I02HVCAI	k__Bacteria(100);p__Bacteroidetes(89);c__Bacteroidia(87);o__Bacteroidales(87);unclassified;unclassified;unclassified;
H97X84I02ID31X	k__Bacteria(100);p__Firmicutes(89);c__Clostridia(83);o__Clostridiales(83);f__Lachnospiraceae(81);unclassified;unclassified;
H97X84I02IC9NC	k__Bacteria(100);unclassified;unclassified;unclassified;unclassified;unclassified;unclassified;
H97X84I02FOXKD	k__Bacteria(100);p__Firmicutes(95);c__Clostridia(94);o__Clostridiales(94);f__Lachnospiraceae(93);unclassified;unclassified;
H97X84I02I4ACN	k__Bacteria(100);p__Firmicutes(99);c__Clostridia(99);o__Clostridiales(99);f__Ruminococcaceae(99);g__Ruminococcus(99);unclassified;
H97X84I02HKSKW	k__Bacteria(100);p__Firmicutes(98);c__Clostridia(98);o__Clostridiales(98);f__Lachnospiraceae(97);unclassified;unclassified;
H97X84I02G1SIA	k__Bacteria(100);unclassified;unclassified;unclassified;unclassified;unclassified;unclassified;
H97X84I02G1RUO	k__Bacteria(100);p__Firmicutes(84);c__Clostridia(84);o__Clostridiales(84);f__Lachnospiraceae(82);unclassified;unclassified;
H97X84I02JUYOD	k__Bacteria(100);p__Firmicutes(99);c__Clostridia(99);o__Clostridiales(99);f__Lachnospiraceae(99);g__Clostridium(90);unclassified;
H97X84I02G42ZL	k__Bacteria(100);p__Proteobacteria(100);c__Alphaproteobacteria(100);o__Sphingomonadales(100);f__Sphingomonadaceae(99);g__Sphingomonas(81);unclassified;
H97X84I02IN1XC	k__Bacteria(100);p__Firmicutes(100);c__Clostridia(100);o__Clostridiales(100);f__Lachnospiraceae(100);g__Clostridium(98);unclassified;
H97X84I02HGII7	k__Bacteria(100);p__Firmicutes(100);c__Clostridia(100);o__Clostridiales(100);f__Lachnospiraceae(99);unclassified;unclassified;
H97X84I02JT9BP	k__Bacteria(96);unclassified;unclassified;unclassified;unclassified;unclassified;unclassified;
H97X84I02JHHJJ	k__Bacteria(100);p__Proteobacteria(99);c__Alphaproteobacteria(98);o__Rhizobiales(95);unclassified;unclassified;unclassified;
H97X84I02IM844	k__Bacteria(100);unclassified;unclassified;unclassified;unclassified;unclassified;unclassified;
H97X84I02IG7CF	k__Bacteria(100);p__Actinobacteria(100);c__Actinobacteria(100);o__Coriobacteriales(100);f__Coriobacteriaceae(100);g__Adlercreutzia(100);unclassified;
H97X84I02HH4JB	k__Bacteria(100);unclassified;unclassified;unclassified;unclassified;unclassified;unclassified;
H97X84I02IHBXE	k__Bacteria(100);p__Firmicutes(87);c__Clostridia(82);o__Clostridiales(82);f__Lachnospiraceae(81);unclassified;unclassified;
H97X84I02IPYH8	k__Bacteria(100);p__Firmicutes(100);c__Bacilli(100);o__Lactobacillales(100);f__Lactobacillaceae(100);g__Lactobacillus(100);s__Lactobacillusreuter(100);
H97X84I02HYHYC	k__Bacteria(100);p__Firmicutes(100);c__Clostridia(100);o__Clostridiales(100);f__Lachnospiraceae(100);g__Clostridium(96);unclassified;
H97X84I02H5EIG	k__Bacteria(100);p__Bacteroidetes(100);c__Bacteroidia(100);o__Bacteroidales(100);f__Bacteroidaceae(100);g__Bacteroides(100);unclassified;
H97X84I02JC6MB	k__Bacteria(99);unclassified;unclassified;unclassified;unclassified;unclassified;unclassified;
H97X84I02FNVLL	k__Bacteria(100);unclassified;unclassified;unclassified;unclassified;unclassified;unclassified;
H97X84I02F3BUH	k__Bacteria(100);p__Firmicutes(88);c__Clostridia(88);o__Clostridiales(88);f__Ruminococcaceae(86);unclassified;unclassified;
H97X84I02JV0M5	k__Bacteria(100);p__Firmicutes(100);c__Bacilli(100);o__Lactobacillales(100);f__Lactobacillaceae(100);g__Lactobacillus(100);s__Lactobacillusreuter(100);
H97X84I02I5HCF	k__Bacteria(100);p__Firmicutes(95);c__Clostridia(95);o__Clostridiales(95);f__Lachnospiraceae(95);g__Clostridium(88);unclassified;
H97X84I02HVTKV	k__Bacteria(97);p__Bacteroidetes(88);unclassified;unclassified;unclassified;unclassified;unclassified;
H97X84I02IUUSC	k__Bacteria(100);p__Bacteroidetes(100);c__Sphingobacteria(100);o__Sphingobacteriales(100);f__Cyclobacteriaceae(100);g__Algoriphagus(100);unclassified;
H97X84I02IGW3U	k__Bacteria(99);p__Firmicutes(81);unclassified;unclassified;unclassified;unclassified;unclassified;
H97X84I02I5KUK	k__Bacteria(100);p__Bacteroidetes(93);c__Bacteroidia(93);o__Bacteroidales(93);unclassified;unclassified;unclassified;
H97X84I02FS5H8	k__Bacteria(100);p__Firmicutes(99);c__Clostridia(98);o__Clostridiales(98);f__Lachnospiraceae(98);unclassified;unclassified;
H97X84I02G5B4Z	k__Bacteria(100);p__Proteobacteria(100);c__Alphaproteobacteria(99);o__Sphingomonadales(98);f__Sphingomonadaceae(98);g__Sphingomonas(95);s__Caulobacterleidyi(95);
H97X84I02HQFQC	k__Bacteria(100);unclassified;unclassified;unclassified;unclassified;unclassified;unclassified;
H97X84I02HQ69R	k__Bacteria(96);unclassified;unclassified;unclassified;unclassified;unclassified;unclassified;
H97X84I02JTWB8	k__Bacteria(100);p__Firmicutes(83);unclassified;unclassified;unclassified;unclassified;unclassified;
H97X84I02FGFGD	k__Bacteria(100);p__Firmicutes(89);c__Clostridia(89);o__Clostridiales(89);f__Lachnospiraceae(86);unclassified;unclassified;
H97X84I02HDH0J	k__Bacteria(100);p__Proteobacteria(100);c__Betaproteobacteria(100);o__Burkholderiales(100);f__Comamonadaceae(98);g__Acidovorax(90);unclassified;
H97X84I02H8E4B	k__Bacteria(100);p__Firmicutes(100);c__Clostridia(100);o__Clostridiales(100);f__Ruminococcaceae(100);g__Eubacterium(100);unclassified;
H97X84I02H3WMG	k__Bacteria(99);unclassified;unclassified;unclassified;unclassified;unclassified;unclassified;
H97X84I02H2MUB	k__Bacteria(99);unclassified;unclassified;unclassified;unclassified;unclassified;unclassified;
H97X84I02H1X2B	k__Bacteria(100);p__Firmicutes(93);c__Clostridia(91);o__Clostridiales(91);f__Lachnospiraceae(87);g__Clostridium(86);unclassified;
H97X84I02GXSTG	k__Bacteria(99);unclassified;unclassified;unclassified;unclassified;unclassified;unclassified;
H97X84I02GUSCP	k__Bacteria(99);unclassified;unclassified;unclassified;unclassified;unclassified;unclassified;
H97X84I02GTCE0	k__Bacteria(100);p__Bacteroidetes(98);c__Flavobacteria(96);o__Flavobacteriales(96);f__Flavobacteriaceae(96);unclassified;unclassified;
H97X84I02GSTRU	k__Bacteria(100);p__Firmicutes(100);c__Clostridia(98);o__Clostridiales(98);f__Lachnospiraceae(98);g__Clostridium(97);unclassified;
H97X84I02ICYMT	k__Bacteria(99);p__Bacteroidetes(92);c__Bacteroidia(85);o__Bacteroidales(85);unclassified;unclassified;unclassified;
H97X84I02G2TR1	k__Bacteria(98);p__Proteobacteria(91);c__Betaproteobacteria(87);unclassified;unclassified;unclassified;unclassified;
H97X84I02G0HSS	k__Bacteria(100);p__Proteobacteria(100);c__Alphaproteobacteria(100);o__Sphingomonadales(100);f__Sphingomonadaceae(100);g__Sphingomonas(100);s__Caulobacterleidyi(100);
H97X84I02FS8RG	k__Bacteria(100);p__Bacteroidetes(96);c__Bacteroidia(96);o__Bacteroidales(96);f__Rikenellaceae(96);g__Alistipes(96);unclassified;
H97X84I02FMTPS	k__Bacteria(98);unclassified;unclassified;unclassified;unclassified;unclassified;unclassified;
H97X84I02F5EJC	k__Bacteria(100);unclassified;unclassified;unclassified;unclassified;unclassified;unclassified;
H97X84I02F310O	k__Bacteria(99);unclassified;unclassified;unclassified;unclassified;unclassified;unclassified;
H97X84I02F1HDQ	k__Bacteria(95);unclassified;unclassified;unclassified;unclassified;unclassified;unclassified;
H97X84I02JYPGO	k__Bacteria(100);p__Proteobacteria(100);c__Betaproteobacteria(100);o__Burkholderiales(100);f__Comamonadaceae(100);unclassified;unclassified;
H97X84I02GEFAK	k__Bacteria(98);unclassified;unclassified;unclassified;unclassified;unclassified;unclassified;
H97X84I02JUR7I	k__Bacteria(100);p__Firmicutes(100);c__Clostridia(100);o__Clostridiales(100);f__Lachnospiraceae(100);g__Clostridium(99);unclassified;
H97X84I02JO67O	k__Bacteria(100);p__Proteobacteria(100);c__Gammaproteobacteria(100);o__Enterobacteriales(100);f__Enterobacteriaceae(100);unclassified;unclassified;
H97X84I02FU21T	k__Bacteria(100);p__Firmicutes(99);c__Clostridia(99);o__Clostridiales(98);f__Lachnospiraceae(96);unclassified;unclassified;
H97X84I02JF9GP	k__Bacteria(100);p__Firmicutes(91);c__Clostridia(88);o__Clostridiales(88);f__Lachnospiraceae(87);unclassified;unclassified;
H97X84I02JEQSW	k__Bacteria(100);p__Proteobacteria(100);c__Gammaproteobacteria(100);o__Enterobacteriales(100);f__Enterobacteriaceae(100);unclassified;unclassified;
H97X84I02IWIX4	k__Bacteria(100);unclassified;unclassified;unclassified;unclassified;unclassified;unclassified;
H97X84I02JA6TZ	k__Bacteria(100);p__Proteobacteria(100);c__Alphaproteobacteria(99);o__Rhizobiales(97);unclassified;unclassified;unclassified;
H97X84I02J3JMS	k__Bacteria(93);unclassified;unclassified;unclassified;unclassified;unclassified;unclassified;
H97X84I02FESDI	k__Bacteria(100);p__Bacteroidetes(87);unclassified;unclassified;unclassified;unclassified;unclassified;
H97X84I02IY892	k__Bacteria(100);p__Firmicutes(100);c__Bacilli(100);o__Lactobacillales(100);f__Carnobacteriaceae(97);unclassified;unclassified;
H97X84I02IKQGN	k__Bacteria(99);unclassified;unclassified;unclassified;unclassified;unclassified;unclassified;
H97X84I02ITYWE	k__Bacteria(100);p__Proteobacteria(100);c__Betaproteobacteria(100);o__Burkholderiales(100);f__Comamonadaceae(100);unclassified;unclassified;
H97X84I02FEN6G	k__Bacteria(99);p__Firmicutes(90);c__Clostridia(83);o__Clostridiales(82);unclassified;unclassified;unclassified;
H97X84I02IQ5ZJ	k__Bacteria(100);p__Bacteroidetes(100);c__Bacteroidia(100);o__Bacteroidales(100);f__Rikenellaceae(100);g__Alistipes(100);unclassified;
H97X84I02IP55X	k__Bacteria(100);p__Proteobacteria(100);c__Alphaproteobacteria(100);o__Sphingomonadales(100);f__Sphingomonadaceae(100);g__Sphingomonas(99);s__Caulobacterleidyi(98);
H97X84I02IGOK7	k__Bacteria(100);p__Bacteroidetes(97);c__Bacteroidia(87);o__Bacteroidales(87);unclassified;unclassified;unclassified;
H97X84I02HVW98	k__Bacteria(100);unclassified;unclassified;unclassified;unclassified;unclassified;unclassified;
H97X84I02HHQ78	k__Bacteria(100);p__Bacteroidetes(88);unclassified;unclassified;unclassified;unclassified;unclassified;
H97X84I02F8QO6	k__Bacteria(100);p__Bacteroidetes(82);unclassified;unclassified;unclassified;unclassified;unclassified;
H97X84I02G3660	k__Bacteria(99);p__Bacteroidetes(89);c__Bacteroidia(83);o__Bacteroidales(83);unclassified;unclassified;unclassified;
H97X84I02HAC8Y	k__Bacteria(100);p__Firmicutes(99);c__Clostridia(99);o__Clostridiales(99);f__Lachnospiraceae(99);g__Clostridium(97);unclassified;
H97X84I02I6QEY	k__Bacteria(100);p__Bacteroidetes(100);c__Bacteroidia(99);o__Bacteroidales(99);f__Bacteroidaceae(99);g__Bacteroides(99);unclassified;
H97X84I02I1DUR	k__Bacteria(100);p__Firmicutes(89);c__Clostridia(87);o__Clostridiales(86);f__Lachnospiraceae(86);unclassified;unclassified;
H97X84I02GK9MD	k__Bacteria(100);p__Firmicutes(96);c__Clostridia(96);o__Clostridiales(96);f__Lachnospiraceae(96);g__Clostridium(91);unclassified;
H97X84I02HOS1B	k__Bacteria(100);unclassified;unclassified;unclassified;unclassified;unclassified;unclassified;
H97X84I02GT00O	k__Bacteria(100);p__Firmicutes(88);unclassified;unclassified;unclassified;unclassified;unclassified;
H97X84I02G76T1	k__Bacteria(100);unclassified;unclassified;unclassified;unclassified;unclassified;unclassified;
H97X84I02HC7ET	k__Bacteria(100);unclassified;unclassified;unclassified;unclassified;unclassified;unclassified;
H97X84I02HSW92	k__Bacteria(100);p__Bacteroidetes(100);c__Bacteroidia(99);o__Bacteroidales(99);f__Bacteroidaceae(98);g__Bacteroides(98);s__Bacteroidesuniformi(93);
H97X84I02FJ2MP	k__Bacteria(100);unclassified;unclassified;unclassified;unclassified;unclassified;unclassified;
H97X84I02H9DAH	k__Bacteria(100);p__Actinobacteria(100);c__Actinobacteria(100);o__Coriobacteriales(100);f__Coriobacteriaceae(100);g__Adlercreutzia(100);unclassified;
H97X84I02H7FLJ	k__Bacteria(99);p__Bacteroidetes(88);c__Bacteroidia(82);o__Bacteroidales(82);unclassified;unclassified;unclassified;
H97X84I02H6SL7	k__Bacteria(98);p__Bacteroidetes(94);c__Bacteroidia(84);o__Bacteroidales(84);unclassified;unclassified;unclassified;
H97X84I02H5POL	k__Bacteria(99);p__Bacteroidetes(92);c__Bacteroidia(83);o__Bacteroidales(83);unclassified;unclassified;unclassified;
H97X84I02H2XG1	k__Bacteria(100);p__Firmicutes(96);c__Clostridia(96);o__Clostridiales(95);f__Catabacteriaceae(95);unclassified;unclassified;
H97X84I02IL1TC	k__Bacteria(99);unclassified;unclassified;unclassified;unclassified;unclassified;unclassified;
H97X84I02I5Q1E	k__Bacteria(94);unclassified;unclassified;unclassified;unclassified;unclassified;unclassified;
H97X84I02JZCW1	k__Bacteria(100);p__Firmicutes(100);c__Clostridia(100);o__Clostridiales(100);f__Lachnospiraceae(99);g__Clostridium(90);unclassified;
H97X84I02GS5DX	k__Bacteria(100);p__Firmicutes(100);c__Clostridia(100);o__Clostridiales(100);f__Lachnospiraceae(100);g__Clostridium(100);unclassified;
H97X84I02GRBYV	k__Bacteria(100);p__Firmicutes(99);c__Clostridia(99);o__Clostridiales(99);f__Lachnospiraceae(98);unclassified;unclassified;
H97X84I02GQ1OP	k__Bacteria(100);p__Firmicutes(100);c__Clostridia(100);o__Clostridiales(100);f__Ruminococcaceae(100);g__Eubacterium(100);unclassified;
H97X84I02F2APR	k__Bacteria(99);unclassified;unclassified;unclassified;unclassified;unclassified;unclassified;
H97X84I02J7VDO	k__Bacteria(97);p__Bacteroidetes(87);c__Flavobacteria(80);o__Flavobacteriales(80);f__Flavobacteriaceae(80);unclassified;unclassified;
H97X84I02GMDC3	k__Bacteria(100);p__Proteobacteria(100);c__Gammaproteobacteria(100);o__Enterobacteriales(100);f__Enterobacteriaceae(100);g__Escherichia(85);unclassified;
H97X84I02J0193	k__Bacteria(100);p__Firmicutes(100);c__Clostridia(100);o__Clostridiales(100);f__Lachnospiraceae(99);g__Clostridium(94);unclassified;
H97X84I02J0RXV	k__Bacteria(100);p__Firmicutes(97);c__Clostridia(96);o__Clostridiales(96);f__Lachnospiraceae(96);unclassified;unclassified;
H97X84I02GIZK3	k__Bacteria(100);p__Firmicutes(94);c__Clostridia(94);o__Clostridiales(94);f__Ruminococcaceae(87);unclassified;unclassified;
H97X84I02HL8YN	k__Bacteria(98);p__Bacteroidetes(87);c__Bacteroidia(81);o__Bacteroidales(81);unclassified;unclassified;unclassified;
H97X84I02GBFTO	k__Bacteria(100);p__Firmicutes(91);c__Clostridia(88);o__Clostridiales(88);f__Lachnospiraceae(87);unclassified;unclassified;
H97X84I02FVY6R	k__Bacteria(98);unclassified;unclassified;unclassified;unclassified;unclassified;unclassified;
H97X84I02F2QGM	k__Bacteria(100);p__Firmicutes(99);c__Clostridia(99);o__Clostridiales(99);f__Ruminococcaceae(99);g__Eubacterium(99);unclassified;
H97X84I02G2UC2	k__Bacteria(100);p__Proteobacteria(100);c__Gammaproteobacteria(100);o__Enterobacteriales(100);f__Enterobacteriaceae(100);unclassified;unclassified;
H97X84I02IYBC9	k__Bacteria(100);unclassified;unclassified;unclassified;unclassified;unclassified;unclassified;
H97X84I02HZF5A	k__Bacteria(100);p__Firmicutes(87);c__Clostridia(87);o__Clostridiales(87);unclassified;unclassified;unclassified;
H97X84I02JH2ZK	k__Bacteria(90);unclassified;unclassified;unclassified;unclassified;unclassified;unclassified;
H97X84I02FSPWH	k__Bacteria(100);p__Proteobacteria(100);c__Alphaproteobacteria(100);o__Sphingomonadales(100);f__Sphingomonadaceae(100);g__Sphingomonas(97);s__Caulobacterleidyi(97);
H97X84I02FP20A	k__Bacteria(100);unclassified;unclassified;unclassified;unclassified;unclassified;unclassified;
H97X84I02FMPEU	k__Bacteria(100);p__Actinobacteria(98);c__Actinobacteria(98);o__Coriobacteriales(95);f__Coriobacteriaceae(95);g__Adlercreutzia(92);unclassified;
H97X84I02FMN4L	k__Bacteria(97);p__Firmicutes(91);c__Clostridia(90);o__Clostridiales(90);f__Lachnospiraceae(90);g__Lachnobacterium(86);unclassified;
H97X84I02G6YWS	k__Bacteria(99);unclassified;unclassified;unclassified;unclassified;unclassified;unclassified;
H97X84I02GPWL0	k__Bacteria(100);p__Firmicutes(99);c__Clostridia(99);o__Clostridiales(99);f__Lachnospiraceae(99);unclassified;unclassified;
H97X84I02F5ETQ	k__Bacteria(100);p__Bacteroidetes(98);c__Bacteroidia(97);o__Bacteroidales(97);unclassified;unclassified;unclassified;
H97X84I02HWU12	k__Bacteria(100);p__Proteobacteria(94);c__Gammaproteobacteria(94);o__Enterobacteriales(94);f__Enterobacteriaceae(94);unclassified;unclassified;
H97X84I02F3IT4	k__Bacteria(100);p__Firmicutes(100);c__Clostridia(100);o__Clostridiales(100);f__Lachnospiraceae(100);g__Clostridium(99);unclassified;
H97X84I02JXTYA	k__Bacteria(100);p__Firmicutes(100);c__Clostridia(100);o__Clostridiales(100);f__Lachnospiraceae(100);unclassified;unclassified;
H97X84I02F2FAD	k__Bacteria(100);unclassified;unclassified;unclassified;unclassified;unclassified;unclassified;
H97X84I02JZSC8	k__Bacteria(100);p__Bacteroidetes(100);c__Flavobacteria(100);o__Flavobacteriales(100);f__Flavobacteriaceae(100);g__Chryseobacterium(84);unclassified;
H97X84I01BRMTL	k__Bacteria(100);p__Bacteroidetes(89);c__Bacteroidia(86);o__Bacteroidales(86);unclassified;unclassified;unclassified;
H97X84I02JXYTF	k__Bacteria(100);p__Proteobacteria(100);c__Gammaproteobacteria(100);o__Enterobacteriales(100);f__Enterobacteriaceae(100);unclassified;unclassified;
H97X84I02JWX27	k__Bacteria(100);p__Firmicutes(100);c__Bacilli(100);o__Lactobacillales(100);f__Lactobacillaceae(100);g__Lactobacillus(100);s__Lactobacillusreuter(100);
H97X84I02JWRXF	k__Bacteria(100);unclassified;unclassified;unclassified;unclassified;unclassified;unclassified;
H97X84I02JVY8Q	k__Bacteria(100);p__Firmicutes(100);c__Clostridia(100);o__Clostridiales(100);f__Lachnospiraceae(100);g__Lachnobacterium(99);unclassified;
H97X84I02JVE8V	k__Bacteria(100);unclassified;unclassified;unclassified;unclassified;unclassified;unclassified;
H97X84I02JUJIT	k__Bacteria(99);p__Bacteroidetes(80);unclassified;unclassified;unclassified;unclassified;unclassified;
H97X84I02JRK43	k__Bacteria(100);p__Firmicutes(91);c__Clostridia(82);o__Clostridiales(82);unclassified;unclassified;unclassified;
H97X84I02JRADH	k__Bacteria(100);p__Proteobacteria(100);c__Betaproteobacteria(100);o__Burkholderiales(100);f__Comamonadaceae(100);g__Acidovorax(92);unclassified;
H97X84I02JQSYT	k__Bacteria(100);p__Firmicutes(86);c__Clostridia(83);o__Clostridiales(83);f__Lachnospiraceae(81);unclassified;unclassified;
H97X84I02JQIT7	k__Bacteria(100);p__Firmicutes(96);c__Clostridia(95);o__Clostridiales(95);f__Lachnospiraceae(95);unclassified;unclassified;
H97X84I02JQ1ZS	k__Bacteria(100);p__Bacteroidetes(89);c__Bacteroidia(81);o__Bacteroidales(81);unclassified;unclassified;unclassified;
H97X84I02JPHF3	k__Bacteria(100);p__Firmicutes(99);c__Clostridia(98);o__Clostridiales(98);f__Lachnospiraceae(97);g__Clostridium(96);unclassified;
H97X84I02JNTUC	k__Bacteria(100);p__Proteobacteria(100);c__Alphaproteobacteria(100);o__Sphingomonadales(100);f__Sphingomonadaceae(100);g__Sphingomonas(100);s__Caulobacterleidyi(100);
H97X84I02JNI7N	k__Bacteria(100);p__Proteobacteria(100);c__Gammaproteobacteria(100);o__Enterobacteriales(100);f__Enterobacteriaceae(100);g__Escherichia(85);unclassified;
H97X84I02JLV4B	k__Bacteria(100);unclassified;unclassified;unclassified;unclassified;unclassified;unclassified;
H97X84I02JLGUF	k__Bacteria(100);p__Firmicutes(84);c__Clostridia(80);o__Clostridiales(80);unclassified;unclassified;unclassified;
H97X84I02JK5S3	k__Bacteria(100);p__Firmicutes(89);c__Clostridia(83);o__Clostridiales(83);f__Lachnospiraceae(82);unclassified;unclassified;
H97X84I02JJVGH	k__Bacteria(100);p__Bacteroidetes(100);c__Bacteroidia(100);o__Bacteroidales(100);f__Rikenellaceae(98);g__Alistipes(98);unclassified;
H97X84I02JJ804	k__Bacteria(97);unclassified;unclassified;unclassified;unclassified;unclassified;unclassified;
H97X84I02JIA1Z	k__Bacteria(100);p__Bacteroidetes(81);unclassified;unclassified;unclassified;unclassified;unclassified;
H97X84I02JHXDV	k__Bacteria(100);unclassified;unclassified;unclassified;unclassified;unclassified;unclassified;
H97X84I02JHTDY	k__Bacteria(100);p__Bacteroidetes(100);c__Bacteroidia(100);o__Bacteroidales(100);f__Rikenellaceae(98);g__Alistipes(98);unclassified;
H97X84I02JHE6W	k__Bacteria(100);unclassified;unclassified;unclassified;unclassified;unclassified;unclassified;
H97X84I02JH24K	k__Bacteria(100);p__Proteobacteria(87);c__Alphaproteobacteria(87);unclassified;unclassified;unclassified;unclassified;
H97X84I02JGW08	k__Bacteria(100);p__Proteobacteria(100);c__Alphaproteobacteria(100);o__Sphingomonadales(100);f__Sphingomonadaceae(100);g__Sphingomonas(100);s__Sphingomonasyabuuchia(100);
H97X84I02JFWXR	k__Bacteria(96);unclassified;unclassified;unclassified;unclassified;unclassified;unclassified;
H97X84I02JFVP9	k__Bacteria(100);p__Proteobacteria(100);c__Gammaproteobacteria(100);o__Enterobacteriales(100);f__Enterobacteriaceae(100);unclassified;unclassified;
H97X84I02JFA03	k__Bacteria(100);unclassified;unclassified;unclassified;unclassified;unclassified;unclassified;
H97X84I02JDCUM	k__Bacteria(99);unclassified;unclassified;unclassified;unclassified;unclassified;unclassified;
H97X84I02JDBD4	k__Bacteria(100);p__Firmicutes(91);c__Clostridia(89);o__Clostridiales(88);f__Lachnospiraceae(87);unclassified;unclassified;
H97X84I02FR3ZK	k__Bacteria(99);p__Firmicutes(83);c__Clostridia(80);o__Clostridiales(80);unclassified;unclassified;unclassified;
H97X84I02JC0DM	k__Bacteria(100);p__Proteobacteria(100);c__Betaproteobacteria(100);o__Burkholderiales(100);f__Comamonadaceae(100);g__Diaphorobacter(99);unclassified;
H97X84I02JAT7P	k__Bacteria(99);p__Firmicutes(90);c__Clostridia(89);o__Clostridiales(89);f__Lachnospiraceae(89);unclassified;unclassified;
H97X84I02J6P5J	k__Bacteria(100);p__Proteobacteria(100);c__Alphaproteobacteria(100);o__Rhizobiales(99);f__Rhizobiaceae(88);unclassified;unclassified;
H97X84I02J6HRN	k__Bacteria(88);unclassified;unclassified;unclassified;unclassified;unclassified;unclassified;
H97X84I02J3CBQ	k__Bacteria(100);unclassified;unclassified;unclassified;unclassified;unclassified;unclassified;
H97X84I02J1AJ3	k__Bacteria(100);p__Proteobacteria(100);c__Gammaproteobacteria(100);o__Enterobacteriales(100);f__Enterobacteriaceae(100);unclassified;unclassified;
H97X84I02J0LT8	k__Bacteria(100);p__Firmicutes(86);c__Clostridia(85);o__Clostridiales(85);f__Lachnospiraceae(85);unclassified;unclassified;
H97X84I02J0H04	k__Bacteria(100);p__Proteobacteria(100);c__Gammaproteobacteria(100);o__Enterobacteriales(100);f__Enterobacteriaceae(100);unclassified;unclassified;
H97X84I02J003P	k__Bacteria(99);unclassified;unclassified;unclassified;unclassified;unclassified;unclassified;
H97X84I02IYRKK	k__Bacteria(100);p__Proteobacteria(100);c__Gammaproteobacteria(100);o__Enterobacteriales(100);f__Enterobacteriaceae(100);g__Escherichia(87);unclassified;
H97X84I02ITXKS	k__Bacteria(100);p__Firmicutes(100);c__Bacilli(100);o__Lactobacillales(100);f__Carnobacteriaceae(100);unclassified;unclassified;
H97X84I02ISSRO	k__Bacteria(100);p__Proteobacteria(100);c__Alphaproteobacteria(100);o__Rhizobiales(100);f__Bradyrhizobiaceae(100);unclassified;unclassified;
H97X84I02ISCWD	k__Bacteria(100);p__Proteobacteria(100);c__Alphaproteobacteria(100);o__Sphingomonadales(100);f__Sphingomonadaceae(99);g__Sphingomonas(99);s__Caulobacterleidyi(99);
H97X84I02IREFH	k__Bacteria(100);p__Firmicutes(88);c__Clostridia(83);o__Clostridiales(83);unclassified;unclassified;unclassified;
H97X84I02IR5S2	k__Bacteria(97);p__Bacteroidetes(85);unclassified;unclassified;unclassified;unclassified;unclassified;
H97X84I02IR3YD	k__Bacteria(100);unclassified;unclassified;unclassified;unclassified;unclassified;unclassified;
H97X84I02IPM4W	k__Bacteria(95);unclassified;unclassified;unclassified;unclassified;unclassified;unclassified;
H97X84I02IOW8K	k__Bacteria(97);p__Bacteroidetes(85);unclassified;unclassified;unclassified;unclassified;unclassified;
H97X84I02IMPTP	k__Bacteria(96);unclassified;unclassified;unclassified;unclassified;unclassified;unclassified;
H97X84I02ILD8E	k__Bacteria(100);p__Firmicutes(98);c__Clostridia(96);o__Clostridiales(96);f__Lachnospiraceae(95);unclassified;unclassified;
H97X84I02IKWXA	k__Bacteria(100);p__Firmicutes(82);unclassified;unclassified;unclassified;unclassified;unclassified;
H97X84I02IK7FV	k__Bacteria(99);p__Bacteroidetes(93);c__Bacteroidia(89);o__Bacteroidales(89);unclassified;unclassified;unclassified;
H97X84I02IJVS2	k__Bacteria(100);p__Firmicutes(100);c__Clostridia(100);o__Clostridiales(100);f__Ruminococcaceae(100);g__Eubacterium(100);unclassified;
H97X84I02IJDOP	k__Bacteria(96);unclassified;unclassified;unclassified;unclassified;unclassified;unclassified;
H97X84I02IIC73	k__Bacteria(100);unclassified;unclassified;unclassified;unclassified;unclassified;unclassified;
H97X84I02IHTW8	k__Bacteria(97);p__Bacteroidetes(85);unclassified;unclassified;unclassified;unclassified;unclassified;
H97X84I02IHIN0	k__Bacteria(100);p__Cyanobacteria(100);c__4C0d-2(100);o__mle1-12(100);unclassified;unclassified;unclassified;
H97X84I02IHFRF	k__Bacteria(100);p__Bacteroidetes(91);c__Bacteroidia(88);o__Bacteroidales(88);unclassified;unclassified;unclassified;
H97X84I02IH6YF	k__Bacteria(100);p__Firmicutes(100);c__Clostridia(100);o__Clostridiales(100);f__Lachnospiraceae(100);unclassified;unclassified;
H97X84I02IH4QV	k__Bacteria(100);unclassified;unclassified;unclassified;unclassified;unclassified;unclassified;
H97X84I02IGXPP	k__Bacteria(100);p__Firmicutes(100);c__Clostridia(99);o__Clostridiales(99);f__Lachnospiraceae(99);unclassified;unclassified;
H97X84I02IEQSH	k__Bacteria(100);p__Firmicutes(100);c__Clostridia(100);o__Clostridiales(100);f__Lachnospiraceae(100);g__Lachnobacterium(98);unclassified;
H97X84I02IE1JY	k__Bacteria(100);p__Firmicutes(98);c__Clostridia(98);o__Clostridiales(98);f__Lachnospiraceae(97);g__Clostridium(88);unclassified;
H97X84I02ICOK1	k__Bacteria(100);unclassified;unclassified;unclassified;unclassified;unclassified;unclassified;
H97X84I02IBLM5	k__Bacteria(100);p__Firmicutes(98);c__Bacilli(97);o__Bacillales(94);unclassified;unclassified;unclassified;
H97X84I02IBDGD	k__Bacteria(100);p__Bacteroidetes(84);unclassified;unclassified;unclassified;unclassified;unclassified;
H97X84I02IAU8B	k__Bacteria(100);p__Proteobacteria(100);c__Gammaproteobacteria(100);o__Enterobacteriales(100);f__Enterobacteriaceae(100);unclassified;unclassified;
H97X84I02IA1RI	k__Bacteria(100);p__Proteobacteria(100);c__Betaproteobacteria(100);o__Burkholderiales(100);f__Comamonadaceae(100);unclassified;unclassified;
H97X84I02I8NDP	k__Bacteria(100);p__Bacteroidetes(100);c__Bacteroidia(100);o__Bacteroidales(100);f__Rikenellaceae(100);g__Alistipes(100);unclassified;
H97X84I02I7O1I	k__Bacteria(100);p__Firmicutes(99);c__Clostridia(98);o__Clostridiales(98);f__Lachnospiraceae(97);unclassified;unclassified;
H97X84I01C6ASX	k__Bacteria(100);p__Bacteroidetes(86);unclassified;unclassified;unclassified;unclassified;unclassified;
H97X84I02I4PCR	k__Bacteria(99);unclassified;unclassified;unclassified;unclassified;unclassified;unclassified;
H97X84I02I426D	k__Bacteria(100);p__Bacteroidetes(83);unclassified;unclassified;unclassified;unclassified;unclassified;
H97X84I02I2X90	k__Bacteria(100);p__Proteobacteria(100);c__Betaproteobacteria(100);o__Rhodocyclales(91);f__Rhodocyclaceae(91);g__Zoogloea(90);s__Zoogloearamiger(90);
H97X84I02H3RIJ	k__Bacteria(100);p__Proteobacteria(100);c__Alphaproteobacteria(100);o__Sphingomonadales(100);f__Sphingomonadaceae(100);g__Sphingomonas(98);s__Caulobacterleidyi(95);
H97X84I02GOGD6	k__Bacteria(99);p__Bacteroidetes(89);unclassified;unclassified;unclassified;unclassified;unclassified;
H97X84I02I17QZ	k__Bacteria(100);p__Bacteroidetes(100);c__Bacteroidia(100);o__Bacteroidales(100);f__Rikenellaceae(100);g__Alistipes(100);unclassified;
H97X84I02I0UZT	k__Bacteria(99);unclassified;unclassified;unclassified;unclassified;unclassified;unclassified;
H97X84I02HZXIM	k__Bacteria(99);unclassified;unclassified;unclassified;unclassified;unclassified;unclassified;
H97X84I02HY3MQ	k__Bacteria(100);unclassified;unclassified;unclassified;unclassified;unclassified;unclassified;
H97X84I02HY2O2	k__Bacteria(99);p__Bacteroidetes(81);unclassified;unclassified;unclassified;unclassified;unclassified;
H97X84I02HVARN	k__Bacteria(100);p__Actinobacteria(100);c__Actinobacteria(100);o__Coriobacteriales(100);f__Coriobacteriaceae(100);g__Adlercreutzia(100);unclassified;
H97X84I02HUG1M	k__Bacteria(100);p__Actinobacteria(100);c__Actinobacteria(100);o__Coriobacteriales(99);f__Coriobacteriaceae(99);g__Adlercreutzia(97);unclassified;
H97X84I02HTPKJ	unknown;unclassified;unclassified;unclassified;unclassified;unclassified;unclassified;
H97X84I02HS3RK	k__Bacteria(100);unclassified;unclassified;unclassified;unclassified;unclassified;unclassified;
H97X84I02HQI1G	unknown;unclassified;unclassified;unclassified;unclassified;unclassified;unclassified;
H97X84I02HQ42L	k__Bacteria(100);p__Proteobacteria(100);c__Betaproteobacteria(100);o__Burkholderiales(100);f__Comamonadaceae(100);unclassified;unclassified;
H97X84I02HQ3UV	k__Bacteria(100);p__Proteobacteria(100);c__Betaproteobacteria(100);o__Burkholderiales(100);f__Comamonadaceae(100);g__Diaphorobacter(90);unclassified;
H97X84I02H70FL	k__Bacteria(97);unclassified;unclassified;unclassified;unclassified;unclassified;unclassified;
H97X84I02HPJPH	k__Bacteria(100);p__Bacteroidetes(100);c__Bacteroidia(100);o__Bacteroidales(100);f__Rikenellaceae(100);g__Alistipes(100);unclassified;
H97X84I02HP6HE	k__Bacteria(100);p__Bacteroidetes(83);unclassified;unclassified;unclassified;unclassified;unclassified;
H97X84I02HNDZ6	k__Bacteria(100);p__Proteobacteria(100);c__Gammaproteobacteria(100);o__Enterobacteriales(100);f__Enterobacteriaceae(100);unclassified;unclassified;
H97X84I02HM1TD	k__Bacteria(100);p__Firmicutes(94);c__Clostridia(93);o__Clostridiales(93);f__Ruminococcaceae(88);g__Ruminococcus(88);unclassified;
H97X84I02HLZK9	k__Bacteria(100);p__Firmicutes(100);c__Clostridia(100);o__Clostridiales(100);f__Lachnospiraceae(100);g__Clostridium(100);unclassified;
H97X84I02HLEZU	k__Bacteria(100);p__Proteobacteria(100);c__Gammaproteobacteria(100);o__Enterobacteriales(100);f__Enterobacteriaceae(100);g__Escherichia(85);unclassified;
H97X84I02HKWXZ	k__Bacteria(100);p__Firmicutes(83);c__Clostridia(83);o__Clostridiales(83);f__Lachnospiraceae(82);unclassified;unclassified;
H97X84I02HKEN9	k__Bacteria(100);p__Firmicutes(80);unclassified;unclassified;unclassified;unclassified;unclassified;
H97X84I02HKAL3	k__Bacteria(100);p__Firmicutes(100);c__Clostridia(100);o__Clostridiales(100);f__Lachnospiraceae(100);g__Clostridium(100);unclassified;
H97X84I02GJ80M	k__Bacteria(99);p__Firmicutes(92);c__Bacilli(90);o__Bacillales(89);unclassified;unclassified;unclassified;
H97X84I02HILGW	k__Bacteria(95);unclassified;unclassified;unclassified;unclassified;unclassified;unclassified;
H97X84I02HICM2	k__Bacteria(99);unclassified;unclassified;unclassified;unclassified;unclassified;unclassified;
H97X84I02HIC5O	k__Bacteria(100);p__Bacteroidetes(100);c__Bacteroidia(100);o__Bacteroidales(100);f__Rikenellaceae(100);g__Alistipes(100);unclassified;
H97X84I02HHTGI	k__Bacteria(99);p__Bacteroidetes(88);unclassified;unclassified;unclassified;unclassified;unclassified;
H97X84I02HFYG6	k__Bacteria(100);p__Proteobacteria(100);c__Alphaproteobacteria(99);o__Rhizobiales(99);unclassified;unclassified;unclassified;
H97X84I02HEUB5	k__Bacteria(100);p__Bacteroidetes(100);c__Flavobacteria(100);o__Flavobacteriales(100);f__Flavobacteriaceae(100);g__Chryseobacterium(85);unclassified;
H97X84I02HCUUJ	k__Bacteria(100);p__Bacteroidetes(86);unclassified;unclassified;unclassified;unclassified;unclassified;
H97X84I02HCBCU	k__Bacteria(98);unclassified;unclassified;unclassified;unclassified;unclassified;unclassified;
H97X84I02HB7VH	k__Bacteria(94);p__Bacteroidetes(81);unclassified;unclassified;unclassified;unclassified;unclassified;
H97X84I02HAJQ5	k__Bacteria(100);p__Proteobacteria(100);c__Gammaproteobacteria(100);o__Enterobacteriales(99);f__Enterobacteriaceae(99);unclassified;unclassified;
H97X84I02H9CV5	k__Bacteria(94);unclassified;unclassified;unclassified;unclassified;unclassified;unclassified;
H97X84I02H9CEL	k__Bacteria(96);p__Bacteroidetes(87);unclassified;unclassified;unclassified;unclassified;unclassified;
H97X84I02H8TX7	k__Bacteria(98);unclassified;unclassified;unclassified;unclassified;unclassified;unclassified;
H97X84I02H7NSM	k__Bacteria(99);p__Bacteroidetes(93);c__Bacteroidia(93);o__Bacteroidales(93);unclassified;unclassified;unclassified;
H97X84I02H731H	k__Bacteria(100);p__Proteobacteria(100);c__Gammaproteobacteria(100);o__Enterobacteriales(100);f__Enterobacteriaceae(100);unclassified;unclassified;
H97X84I02H6DXT	k__Bacteria(100);p__Firmicutes(85);c__Clostridia(84);o__Clostridiales(84);f__Lachnospiraceae(84);unclassified;unclassified;
H97X84I02H60XT	k__Bacteria(97);p__Bacteroidetes(97);c__Bacteroidia(92);o__Bacteroidales(92);unclassified;unclassified;unclassified;
H97X84I02H4Z3C	k__Bacteria(100);p__Proteobacteria(100);c__Betaproteobacteria(100);o__Burkholderiales(100);f__Comamonadaceae(100);unclassified;unclassified;
H97X84I02H4SAW	k__Bacteria(93);unclassified;unclassified;unclassified;unclassified;unclassified;unclassified;
H97X84I02H3Q5I	k__Bacteria(100);p__Firmicutes(92);c__Clostridia(92);o__Clostridiales(92);f__Lachnospiraceae(91);g__Lachnobacterium(80);unclassified;
H97X84I02H3KM7	k__Bacteria(100);p__Proteobacteria(100);c__Alphaproteobacteria(99);o__Rhizobiales(99);unclassified;unclassified;unclassified;
H97X84I02H3K4U	k__Bacteria(98);unclassified;unclassified;unclassified;unclassified;unclassified;unclassified;
H97X84I02H2Z64	k__Bacteria(100);p__Firmicutes(96);c__Clostridia(96);o__Clostridiales(96);f__Ruminococcaceae(96);g__Ruminococcus(95);unclassified;
H97X84I02GISMQ	k__Bacteria(100);p__Bacteroidetes(82);unclassified;unclassified;unclassified;unclassified;unclassified;
H97X84I02H1GQB	k__Bacteria(100);p__Firmicutes(100);c__Clostridia(99);o__Clostridiales(99);f__Lachnospiraceae(99);g__Lachnobacterium(85);unclassified;
H97X84I02H002F	k__Bacteria(99);p__Proteobacteria(96);c__Alphaproteobacteria(90);o__Rhodospirillales(82);f__Rhodospirillaceae(81);unclassified;unclassified;
H97X84I02GZWJV	k__Bacteria(100);p__Firmicutes(100);c__Clostridia(100);o__Clostridiales(100);f__Lachnospiraceae(100);g__Clostridium(90);unclassified;
H97X84I02GXUKZ	k__Bacteria(100);p__Firmicutes(88);c__Clostridia(86);o__Clostridiales(86);f__Lachnospiraceae(85);unclassified;unclassified;
H97X84I02GWVOH	k__Bacteria(100);p__Firmicutes(100);c__Clostridia(100);o__Clostridiales(100);f__Lachnospiraceae(100);g__Clostridium(100);unclassified;
H97X84I02GWL1U	k__Bacteria(100);p__Actinobacteria(100);c__Actinobacteria(100);o__Coriobacteriales(100);f__Coriobacteriaceae(100);g__Adlercreutzia(100);unclassified;
H97X84I02GWH9D	k__Bacteria(100);unclassified;unclassified;unclassified;unclassified;unclassified;unclassified;
H97X84I02GGZE0	k__Bacteria(100);p__Proteobacteria(100);c__Betaproteobacteria(100);o__Burkholderiales(100);unclassified;unclassified;unclassified;
H97X84I02GUJSG	k__Bacteria(100);p__Proteobacteria(100);c__Gammaproteobacteria(100);o__Enterobacteriales(100);f__Enterobacteriaceae(100);unclassified;unclassified;
H97X84I02GRUXV	k__Bacteria(100);p__Firmicutes(100);c__Clostridia(100);o__Clostridiales(100);f__Ruminococcaceae(100);g__Ruminococcus(100);unclassified;
H97X84I02GQSJ0	k__Bacteria(100);p__Bacteroidetes(100);c__Bacteroidia(100);o__Bacteroidales(100);f__Rikenellaceae(100);g__Alistipes(100);unclassified;
H97X84I02GPEES	k__Bacteria(100);unclassified;unclassified;unclassified;unclassified;unclassified;unclassified;
H97X84I02FPKBE	k__Bacteria(99);unclassified;unclassified;unclassified;unclassified;unclassified;unclassified;
H97X84I02GNXHE	k__Bacteria(100);p__Bacteroidetes(90);c__Bacteroidia(85);o__Bacteroidales(85);unclassified;unclassified;unclassified;
H97X84I02GN7SU	k__Bacteria(100);unclassified;unclassified;unclassified;unclassified;unclassified;unclassified;
H97X84I02GN142	k__Bacteria(100);p__Proteobacteria(100);c__Gammaproteobacteria(100);o__Enterobacteriales(100);f__Enterobacteriaceae(100);g__Escherichia(88);unclassified;
H97X84I01CL3VS	k__Bacteria(97);p__Bacteroidetes(93);unclassified;unclassified;unclassified;unclassified;unclassified;
H97X84I02GLL8H	k__Bacteria(100);p__Proteobacteria(100);c__Gammaproteobacteria(100);o__Enterobacteriales(100);f__Enterobacteriaceae(100);unclassified;unclassified;
H97X84I02GLG7O	k__Bacteria(100);p__Proteobacteria(100);c__Alphaproteobacteria(100);o__Rhizobiales(100);f__Bradyrhizobiaceae(100);unclassified;unclassified;
H97X84I02GL5GI	k__Bacteria(100);p__Proteobacteria(100);c__Gammaproteobacteria(100);o__Enterobacteriales(100);f__Enterobacteriaceae(100);unclassified;unclassified;
H97X84I02GJ333	k__Bacteria(98);unclassified;unclassified;unclassified;unclassified;unclassified;unclassified;
H97X84I02GIXHN	k__Bacteria(100);p__Firmicutes(100);c__Clostridia(100);o__Clostridiales(100);f__Lachnospiraceae(100);g__Clostridium(89);unclassified;
H97X84I02GHN2B	k__Bacteria(100);p__Actinobacteria(97);c__Actinobacteria(97);o__Coriobacteriales(91);f__Coriobacteriaceae(91);g__Adlercreutzia(88);unclassified;
H97X84I02GH1NM	k__Bacteria(100);p__Proteobacteria(100);c__Betaproteobacteria(100);o__Burkholderiales(100);f__Comamonadaceae(100);unclassified;unclassified;
H97X84I02FRBLK	k__Bacteria(98);unclassified;unclassified;unclassified;unclassified;unclassified;unclassified;
H97X84I02GECRN	k__Bacteria(100);p__Firmicutes(95);c__Clostridia(95);o__Clostridiales(95);f__Lachnospiraceae(94);unclassified;unclassified;
H97X84I02GDR5Z	k__Bacteria(100);p__Proteobacteria(100);c__Alphaproteobacteria(100);o__Rhizobiales(100);f__Bradyrhizobiaceae(100);unclassified;unclassified;
H97X84I02GC98S	k__Bacteria(100);p__Proteobacteria(100);c__Betaproteobacteria(100);o__Burkholderiales(100);f__Comamonadaceae(100);unclassified;unclassified;
H97X84I02G7UXS	k__Bacteria(100);p__Proteobacteria(100);c__Betaproteobacteria(100);o__Burkholderiales(100);f__Comamonadaceae(100);g__Acidovorax(83);unclassified;
H97X84I02G6X0K	k__Bacteria(100);unclassified;unclassified;unclassified;unclassified;unclassified;unclassified;
H97X84I02G5XXU	k__Bacteria(100);p__Firmicutes(100);c__Clostridia(100);o__Clostridiales(100);f__Lachnospiraceae(100);g__Clostridium(99);unclassified;
H97X84I02G5Q9C	k__Bacteria(100);p__Proteobacteria(100);c__Betaproteobacteria(100);o__Burkholderiales(100);f__Comamonadaceae(100);unclassified;unclassified;
H97X84I02G2LAP	k__Bacteria(100);p__Firmicutes(95);c__Clostridia(95);o__Clostridiales(95);f__Lachnospiraceae(95);g__Clostridium(86);unclassified;
H97X84I02G23SM	k__Bacteria(100);p__Firmicutes(93);c__Clostridia(92);o__Clostridiales(92);f__Lachnospiraceae(92);unclassified;unclassified;
H97X84I02G1ZXO	k__Bacteria(97);unclassified;unclassified;unclassified;unclassified;unclassified;unclassified;
H97X84I02IQ94J	k__Bacteria(100);p__Actinobacteria(97);c__Actinobacteria(97);o__Actinomycetales(97);unclassified;unclassified;unclassified;
H97X84I02G19FQ	k__Bacteria(100);unclassified;unclassified;unclassified;unclassified;unclassified;unclassified;
H97X84I02G0T5K	k__Bacteria(98);unclassified;unclassified;unclassified;unclassified;unclassified;unclassified;
H97X84I01DJF36	k__Bacteria(100);p__Bacteroidetes(85);unclassified;unclassified;unclassified;unclassified;unclassified;
H97X84I02FZ59F	k__Bacteria(99);unclassified;unclassified;unclassified;unclassified;unclassified;unclassified;
H97X84I02FZ10L	k__Bacteria(100);p__Proteobacteria(100);c__Gammaproteobacteria(100);o__Enterobacteriales(100);f__Enterobacteriaceae(100);unclassified;unclassified;
H97X84I02FYZWZ	k__Bacteria(100);p__Firmicutes(94);c__Clostridia(94);o__Clostridiales(94);f__Lachnospiraceae(92);g__Clostridium(87);unclassified;
H97X84I02FWJEV	k__Bacteria(100);unclassified;unclassified;unclassified;unclassified;unclassified;unclassified;
H97X84I01DZSED	k__Bacteria(100);p__Firmicutes(100);c__Clostridia(100);o__Clostridiales(100);f__Lachnospiraceae(99);g__Clostridium(97);unclassified;
H97X84I02FVTJZ	k__Bacteria(100);p__Actinobacteria(97);c__Actinobacteria(97);o__Coriobacteriales(97);f__Coriobacteriaceae(97);g__Adlercreutzia(97);unclassified;
H97X84I02FUJ8H	k__Bacteria(100);p__Firmicutes(100);c__Clostridia(100);o__Clostridiales(100);f__Lachnospiraceae(100);unclassified;unclassified;
H97X84I02FTZ3K	k__Bacteria(99);p__Bacteroidetes(81);unclassified;unclassified;unclassified;unclassified;unclassified;
H97X84I02FT7NO	k__Bacteria(100);p__Proteobacteria(100);c__Betaproteobacteria(100);o__Burkholderiales(100);f__Comamonadaceae(100);unclassified;unclassified;
H97X84I02FT2U3	k__Bacteria(96);unclassified;unclassified;unclassified;unclassified;unclassified;unclassified;
H97X84I02FT0LJ	k__Bacteria(100);p__Proteobacteria(100);c__Gammaproteobacteria(100);o__Enterobacteriales(100);f__Enterobacteriaceae(100);unclassified;unclassified;
H97X84I02FSX85	k__Bacteria(96);unclassified;unclassified;unclassified;unclassified;unclassified;unclassified;
H97X84I02FSPYV	k__Bacteria(100);p__Proteobacteria(100);c__Gammaproteobacteria(100);o__Enterobacteriales(100);f__Enterobacteriaceae(100);unclassified;unclassified;
H97X84I02FRXGL	k__Bacteria(100);p__Firmicutes(96);c__Clostridia(95);o__Clostridiales(95);f__Lachnospiraceae(92);g__Clostridium(92);unclassified;
H97X84I02FRYFL	k__Bacteria(100);p__Proteobacteria(100);c__Betaproteobacteria(100);o__Burkholderiales(100);unclassified;unclassified;unclassified;
H97X84I02FRH1W	k__Bacteria(99);unclassified;unclassified;unclassified;unclassified;unclassified;unclassified;
H97X84I02FP1EZ	k__Bacteria(100);p__Firmicutes(98);c__Clostridia(98);o__Clostridiales(98);f__Lachnospiraceae(98);unclassified;unclassified;
H97X84I02FOJS7	k__Bacteria(98);p__Bacteroidetes(87);unclassified;unclassified;unclassified;unclassified;unclassified;
H97X84I02FNDVS	k__Bacteria(100);p__Proteobacteria(100);c__Gammaproteobacteria(100);o__Enterobacteriales(100);f__Enterobacteriaceae(100);unclassified;unclassified;
H97X84I02FM1P0	k__Bacteria(100);p__Proteobacteria(100);c__Betaproteobacteria(100);o__Burkholderiales(100);f__Comamonadaceae(100);unclassified;unclassified;
H97X84I02FLZ9V	k__Bacteria(100);p__Bacteroidetes(100);c__Bacteroidia(100);o__Bacteroidales(100);f__Rikenellaceae(100);g__Alistipes(100);unclassified;
H97X84I01A5DOO	k__Bacteria(100);p__Bacteroidetes(100);c__Bacteroidia(99);o__Bacteroidales(99);f__Rikenellaceae(99);g__Alistipes(99);unclassified;
H97X84I02FLC3Q	k__Bacteria(95);unclassified;unclassified;unclassified;unclassified;unclassified;unclassified;
H97X84I02FKJZI	k__Bacteria(100);p__Bacteroidetes(100);c__Bacteroidia(100);o__Bacteroidales(100);f__Rikenellaceae(100);g__Alistipes(100);unclassified;
H97X84I02FKG09	k__Bacteria(100);unclassified;unclassified;unclassified;unclassified;unclassified;unclassified;
H97X84I02FKBHC	k__Bacteria(100);p__Proteobacteria(100);c__Alphaproteobacteria(100);o__Sphingomonadales(100);f__Sphingomonadaceae(99);g__Sphingomonas(92);unclassified;
H97X84I02FK6V6	k__Bacteria(99);unclassified;unclassified;unclassified;unclassified;unclassified;unclassified;
H97X84I02FI8L1	k__Bacteria(100);p__Proteobacteria(98);c__Alphaproteobacteria(93);o__Rhizobiales(92);unclassified;unclassified;unclassified;
H97X84I02FFJUJ	k__Bacteria(100);p__Bacteroidetes(100);c__Bacteroidia(100);o__Bacteroidales(100);f__Rikenellaceae(100);g__Alistipes(100);unclassified;
H97X84I02FFG2N	k__Bacteria(100);p__Firmicutes(81);c__Clostridia(80);o__Clostridiales(80);unclassified;unclassified;unclassified;
H97X84I02FEXRO	k__Bacteria(100);p__Firmicutes(98);c__Clostridia(98);o__Clostridiales(98);f__Lachnospiraceae(97);g__Lachnobacterium(90);unclassified;
H97X84I02F9GDH	k__Bacteria(99);unclassified;unclassified;unclassified;unclassified;unclassified;unclassified;
H97X84I02F9FSG	k__Bacteria(100);p__Proteobacteria(100);c__Gammaproteobacteria(100);o__Enterobacteriales(100);f__Enterobacteriaceae(100);unclassified;unclassified;
H97X84I02F8T7H	k__Bacteria(99);unclassified;unclassified;unclassified;unclassified;unclassified;unclassified;
H97X84I02F8QU2	k__Bacteria(93);unclassified;unclassified;unclassified;unclassified;unclassified;unclassified;
H97X84I02F8H0M	k__Bacteria(100);p__Bacteroidetes(100);c__Bacteroidia(100);o__Bacteroidales(100);f__Rikenellaceae(100);g__Alistipes(100);unclassified;
H97X84I02F62RO	k__Bacteria(100);unclassified;unclassified;unclassified;unclassified;unclassified;unclassified;
H97X84I02F5JGZ	k__Bacteria(100);p__Proteobacteria(100);c__Betaproteobacteria(100);o__Burkholderiales(100);f__Comamonadaceae(100);g__Diaphorobacter(92);unclassified;
H97X84I02F40FP	k__Bacteria(95);p__Bacteroidetes(85);unclassified;unclassified;unclassified;unclassified;unclassified;
H97X84I02F1XIC	k__Bacteria(99);p__Firmicutes(95);c__Bacilli(95);o__Bacillales(91);unclassified;unclassified;unclassified;
H97X84I02F1JF3	k__Bacteria(100);p__Firmicutes(87);c__Clostridia(85);o__Clostridiales(85);f__Lachnospiraceae(85);unclassified;unclassified;
H97X84I02F1621	k__Bacteria(99);p__Firmicutes(81);c__Clostridia(81);o__Clostridiales(81);unclassified;unclassified;unclassified;
H97X84I02F2I76	k__Bacteria(100);p__Firmicutes(100);c__Bacilli(100);o__Lactobacillales(99);f__Carnobacteriaceae(98);unclassified;unclassified;
H97X84I02JU48H	k__Bacteria(100);p__Firmicutes(96);c__Bacilli(95);o__Bacillales(94);unclassified;unclassified;unclassified;
H97X84I02FWB3V	k__Bacteria(100);p__Firmicutes(98);c__Bacilli(97);o__Bacillales(97);f__Paenibacillaceae(93);g__Paenibacillus(91);unclassified;
H97X84I02F5DMO	k__Bacteria(100);p__Firmicutes(100);c__Bacilli(100);o__Bacillales(100);f__Planococcaceae(96);g__Sporosarcina(95);unclassified;
H97X84I02IOGZ6	k__Bacteria(100);p__Firmicutes(97);c__Bacilli(97);o__Bacillales(97);unclassified;unclassified;unclassified;
H97X84I02GD28Y	k__Bacteria(99);p__Firmicutes(99);c__Bacilli(99);o__Bacillales(97);unclassified;unclassified;unclassified;
H97X84I02H2VHA	k__Bacteria(100);p__Firmicutes(96);c__Bacilli(96);o__Bacillales(93);unclassified;unclassified;unclassified;
H97X84I02IK4XW	k__Bacteria(100);p__Firmicutes(98);c__Clostridia(97);o__Clostridiales(97);f__ClostridialesFamilyXI.IncertaeSedis(96);unclassified;unclassified;
H97X84I02G492L	k__Bacteria(100);p__Firmicutes(100);c__Bacilli(100);o__Lactobacillales(100);f__Carnobacteriaceae(99);unclassified;unclassified;
H97X84I02F4PTK	k__Bacteria(100);p__Firmicutes(100);c__Clostridia(100);o__Clostridiales(100);f__ClostridialesFamilyXI.IncertaeSedis(100);g__Tissierella(99);unclassified;
H97X84I02JXS58	k__Bacteria(100);p__Actinobacteria(100);c__Actinobacteria(100);o__Actinomycetales(100);f__Corynebacteriaceae(100);g__Corynebacterium(100);s__Brevibacteriumstationi(97);
H97X84I02FLRS5	k__Bacteria(100);p__Firmicutes(100);c__Bacilli(100);o__Lactobacillales(100);f__Carnobacteriaceae(98);unclassified;unclassified;
H97X84I02FF2QA	k__Bacteria(100);p__Firmicutes(99);c__Bacilli(99);o__Bacillales(97);unclassified;unclassified;unclassified;
H97X84I02JOBYT	k__Bacteria(100);p__Firmicutes(100);c__Bacilli(100);o__Lactobacillales(99);f__Carnobacteriaceae(97);unclassified;unclassified;
H97X84I02HECCY	k__Bacteria(100);p__Firmicutes(99);c__Bacilli(99);o__Bacillales(99);unclassified;unclassified;unclassified;
H97X84I02FLI97	k__Bacteria(99);p__Firmicutes(96);c__Bacilli(95);o__Bacillales(93);unclassified;unclassified;unclassified;
H97X84I02F54ZT	k__Bacteria(100);p__Firmicutes(98);c__Bacilli(98);o__Bacillales(98);f__Staphylococcaceae(90);g__Jeotgalicoccus(90);unclassified;
H97X84I02JF5EN	k__Bacteria(100);p__Firmicutes(98);c__Bacilli(98);o__Lactobacillales(98);f__Carnobacteriaceae(96);unclassified;unclassified;
H97X84I02IQEWE	k__Bacteria(99);unclassified;unclassified;unclassified;unclassified;unclassified;unclassified;
H97X84I02IPP3M	k__Bacteria(95);unclassified;unclassified;unclassified;unclassified;unclassified;unclassified;
H97X84I02IAS1M	k__Bacteria(100);p__Firmicutes(91);c__Bacilli(91);unclassified;unclassified;unclassified;unclassified;
H97X84I02HR8ZT	k__Bacteria(100);p__Firmicutes(98);c__Bacilli(98);o__Bacillales(98);unclassified;unclassified;unclassified;
H97X84I02HQC6H	k__Bacteria(100);p__Firmicutes(93);c__Bacilli(88);o__Bacillales(81);unclassified;unclassified;unclassified;
H97X84I02JJXU5	k__Bacteria(100);p__Firmicutes(100);c__Bacilli(100);o__Bacillales(100);unclassified;unclassified;unclassified;
H97X84I02GWD00	k__Bacteria(100);p__Firmicutes(93);c__Bacilli(93);o__Bacillales(90);f__Paenibacillaceae(83);g__Paenibacillus(83);unclassified;
H97X84I02GFSKL	k__Bacteria(100);p__Firmicutes(100);c__Bacilli(100);o__Bacillales(100);f__Staphylococcaceae(100);g__Jeotgalicoccus(100);unclassified;
H97X84I02GCBNI	k__Bacteria(100);p__Firmicutes(94);c__Bacilli(94);o__Bacillales(92);unclassified;unclassified;unclassified;
H97X84I02FT510	k__Bacteria(100);p__Firmicutes(99);c__Bacilli(99);o__Bacillales(99);unclassified;unclassified;unclassified;
H97X84I02FP245	k__Bacteria(100);p__Firmicutes(95);c__Bacilli(94);o__Bacillales(92);unclassified;unclassified;unclassified;
H97X84I02FFQKI	k__Bacteria(100);p__Proteobacteria(100);c__Alphaproteobacteria(100);o__Sphingomonadales(99);unclassified;unclassified;unclassified;
H97X84I02JNVB7	k__Bacteria(100);p__Firmicutes(97);c__Bacilli(95);o__Bacillales(91);unclassified;unclassified;unclassified;
H97X84I02JKPF6	k__Bacteria(100);p__Firmicutes(100);c__Bacilli(100);o__Bacillales(100);f__Bacillaceae(95);g__Bacillus(91);unclassified;
H97X84I02J3ZIH	k__Bacteria(100);p__Firmicutes(100);c__Bacilli(100);o__Bacillales(100);unclassified;unclassified;unclassified;
H97X84I02FXCQT	k__Bacteria(100);p__Firmicutes(93);c__Bacilli(92);o__Bacillales(91);unclassified;unclassified;unclassified;
H97X84I02FVJ8X	k__Bacteria(100);p__Firmicutes(100);c__Bacilli(100);o__Bacillales(99);f__Planococcaceae(92);g__Sporosarcina(89);unclassified;
H97X84I02IMQMP	k__Bacteria(100);p__Firmicutes(100);c__Bacilli(100);o__Bacillales(98);unclassified;unclassified;unclassified;
H97X84I02F4LCR	k__Bacteria(100);p__Firmicutes(99);c__Bacilli(99);o__Bacillales(99);unclassified;unclassified;unclassified;
H97X84I02F6ALU	k__Bacteria(100);p__Firmicutes(96);c__Bacilli(96);o__Bacillales(95);unclassified;unclassified;unclassified;
H97X84I02J465K	k__Bacteria(100);p__Firmicutes(85);c__Bacilli(85);o__Bacillales(83);unclassified;unclassified;unclassified;
H97X84I02IFDNL	k__Bacteria(100);p__Firmicutes(94);c__Bacilli(94);o__Bacillales(94);unclassified;unclassified;unclassified;
H97X84I02G77OD	k__Bacteria(100);p__Firmicutes(100);c__Bacilli(100);o__Bacillales(100);f__Staphylococcaceae(92);g__Jeotgalicoccus(85);unclassified;
H97X84I02IZAGS	k__Bacteria(100);p__Firmicutes(98);c__Bacilli(98);o__Bacillales(98);unclassified;unclassified;unclassified;
H97X84I02IAUM3	k__Bacteria(100);p__Firmicutes(84);c__Bacilli(83);unclassified;unclassified;unclassified;unclassified;
H97X84I02HTSJ3	k__Bacteria(100);p__Firmicutes(99);c__Bacilli(99);o__Bacillales(99);f__Planococcaceae(80);unclassified;unclassified;
H97X84I02HSSFH	k__Bacteria(100);p__Firmicutes(90);c__Clostridia(87);o__Clostridiales(87);f__Lachnospiraceae(87);unclassified;unclassified;
H97X84I02HRFHJ	k__Bacteria(100);p__Firmicutes(94);c__Bacilli(94);o__Bacillales(91);unclassified;unclassified;unclassified;
H97X84I02IANX1	k__Bacteria(100);p__Firmicutes(97);c__Bacilli(97);o__Bacillales(97);unclassified;unclassified;unclassified;
H97X84I02HBL2E	k__Bacteria(97);unclassified;unclassified;unclassified;unclassified;unclassified;unclassified;
H97X84I02H8UBV	k__Bacteria(100);p__Firmicutes(100);c__Bacilli(100);o__Lactobacillales(100);f__Carnobacteriaceae(98);g__Alkalibacterium(83);unclassified;
H97X84I02H44EC	k__Bacteria(100);p__Firmicutes(95);c__Bacilli(94);o__Bacillales(91);unclassified;unclassified;unclassified;
H97X84I02H2335	k__Bacteria(100);p__Firmicutes(97);c__Bacilli(96);o__Bacillales(95);unclassified;unclassified;unclassified;
H97X84I02G1EUS	k__Bacteria(100);p__Firmicutes(100);c__Bacilli(100);o__Bacillales(100);f__Staphylococcaceae(86);g__Staphylococcus(86);unclassified;
H97X84I02GGP2H	k__Bacteria(100);p__Firmicutes(91);c__Bacilli(91);unclassified;unclassified;unclassified;unclassified;
H97X84I02ILO88	k__Bacteria(100);p__Firmicutes(100);c__Bacilli(100);o__Bacillales(100);f__Staphylococcaceae(95);g__Staphylococcus(95);unclassified;
H97X84I02IU6O7	k__Bacteria(100);p__Firmicutes(99);c__Bacilli(99);o__Bacillales(99);f__Staphylococcaceae(88);g__Staphylococcus(87);unclassified;
H97X84I02FHOAS	k__Bacteria(100);p__Firmicutes(99);c__Bacilli(99);o__Lactobacillales(99);f__Carnobacteriaceae(93);unclassified;unclassified;
H97X84I02FFH0H	k__Bacteria(100);p__Proteobacteria(100);c__Alphaproteobacteria(100);o__Sphingomonadales(100);f__Sphingomonadaceae(100);g__Sphingobium(99);unclassified;
H97X84I02HF2XD	k__Bacteria(100);p__Firmicutes(100);c__Bacilli(100);o__Bacillales(100);f__Staphylococcaceae(85);g__Jeotgalicoccus(85);unclassified;
H97X84I02G385M	k__Bacteria(100);p__Firmicutes(100);c__Bacilli(100);o__Bacillales(100);f__Staphylococcaceae(99);g__Staphylococcus(98);unclassified;
H97X84I02HFBR8	k__Bacteria(100);p__Firmicutes(99);c__Bacilli(99);o__Bacillales(96);unclassified;unclassified;unclassified;
H97X84I02F0XE4	k__Bacteria(100);p__Firmicutes(99);c__Bacilli(99);o__Bacillales(99);f__Staphylococcaceae(95);g__Jeotgalicoccus(90);unclassified;
H97X84I02JZUM6	k__Bacteria(100);p__Firmicutes(96);c__Bacilli(96);o__Lactobacillales(96);f__Carnobacteriaceae(95);unclassified;unclassified;
H97X84I02FP3DG	k__Bacteria(100);p__Firmicutes(100);c__Bacilli(100);o__Bacillales(100);f__Staphylococcaceae(87);g__Jeotgalicoccus(87);unclassified;
H97X84I02JYU64	k__Bacteria(100);p__Firmicutes(100);c__Bacilli(100);o__Bacillales(100);f__Staphylococcaceae(100);g__Staphylococcus(100);s__Staphylococcuscohni(100);
H97X84I02JU69T	k__Bacteria(100);p__Firmicutes(100);c__Bacilli(100);o__Bacillales(100);f__Bacillaceae(98);g__Bacillus(98);unclassified;
H97X84I02JS94Z	k__Bacteria(100);p__Firmicutes(100);c__Bacilli(100);o__Bacillales(100);f__Bacillaceae(91);g__Bacillus(91);unclassified;
H97X84I02HRTKZ	k__Bacteria(100);p__Actinobacteria(91);c__Actinobacteria(91);o__Actinomycetales(91);f__Corynebacteriaceae(84);g__Corynebacterium(84);unclassified;
H97X84I02JKC14	k__Bacteria(100);p__Firmicutes(100);c__Bacilli(100);o__Lactobacillales(100);f__Carnobacteriaceae(96);unclassified;unclassified;
H97X84I02JK9TO	k__Bacteria(100);p__Firmicutes(89);c__Bacilli(89);o__Bacillales(83);unclassified;unclassified;unclassified;
H97X84I02FIC2J	k__Bacteria(100);p__Firmicutes(98);c__Bacilli(98);o__Bacillales(98);f__Planococcaceae(92);g__Sporosarcina(91);unclassified;
H97X84I02HT7DQ	k__Bacteria(100);p__Firmicutes(99);c__Bacilli(99);o__Bacillales(99);unclassified;unclassified;unclassified;
H97X84I02JBXRT	k__Bacteria(100);p__Firmicutes(98);c__Bacilli(98);o__Lactobacillales(98);f__Carnobacteriaceae(97);unclassified;unclassified;
H97X84I02IZATW	k__Bacteria(100);p__Firmicutes(100);c__Bacilli(100);o__Bacillales(100);f__Staphylococcaceae(100);g__Jeotgalicoccus(100);unclassified;
H97X84I02IY8FI	k__Bacteria(100);p__Firmicutes(100);c__Bacilli(100);o__Bacillales(100);f__Staphylococcaceae(99);g__Staphylococcus(99);s__Staphylococcussciur(94);
H97X84I02GJSXE	k__Bacteria(99);p__Firmicutes(99);c__Bacilli(99);o__Bacillales(99);unclassified;unclassified;unclassified;
H97X84I02JMHQP	k__Bacteria(100);p__Firmicutes(100);c__Bacilli(100);o__Bacillales(99);f__Staphylococcaceae(98);g__Jeotgalicoccus(96);unclassified;
H97X84I02ITNTD	k__Bacteria(100);p__Firmicutes(96);c__Bacilli(96);o__Bacillales(90);unclassified;unclassified;unclassified;
H97X84I02ITC4M	k__Bacteria(99);p__Firmicutes(89);c__Bacilli(89);o__Bacillales(88);unclassified;unclassified;unclassified;
H97X84I02IRLQX	k__Bacteria(100);p__Firmicutes(99);c__Bacilli(99);o__Bacillales(98);f__Paenibacillaceae(95);g__Paenibacillus(94);unclassified;
H97X84I02IPOME	k__Bacteria(100);p__Firmicutes(100);c__Bacilli(100);o__Bacillales(96);f__Paenibacillaceae(96);g__Paenibacillus(95);unclassified;
H97X84I02INYPW	k__Bacteria(100);p__Firmicutes(100);c__Bacilli(100);o__Bacillales(100);f__Staphylococcaceae(100);g__Jeotgalicoccus(100);unclassified;
H97X84I02IMDO0	k__Bacteria(100);p__Bacteroidetes(100);c__Sphingobacteria(100);o__Sphingobacteriales(100);f__Sphingobacteriaceae(100);g__Sphingobacterium(100);s__Sphingobacteriumspiritivoru(100);
H97X84I02ILVY6	k__Bacteria(99);unclassified;unclassified;unclassified;unclassified;unclassified;unclassified;
H97X84I02IKXMJ	k__Bacteria(100);p__Proteobacteria(100);c__Betaproteobacteria(100);o__Burkholderiales(100);f__Comamonadaceae(99);unclassified;unclassified;
H97X84I02IKA4C	k__Bacteria(99);p__Firmicutes(91);c__Bacilli(91);o__Bacillales(86);unclassified;unclassified;unclassified;
H97X84I02JZNNH	k__Bacteria(100);p__Firmicutes(100);c__Bacilli(100);o__Bacillales(100);unclassified;unclassified;unclassified;
H97X84I02IFIN2	k__Bacteria(100);p__Firmicutes(98);c__Bacilli(97);o__Bacillales(97);unclassified;unclassified;unclassified;
H97X84I02IEMXE	k__Bacteria(100);p__Firmicutes(100);c__Bacilli(99);o__Bacillales(95);unclassified;unclassified;unclassified;
H97X84I02I333O	k__Bacteria(100);p__Firmicutes(100);c__Bacilli(100);o__Bacillales(96);unclassified;unclassified;unclassified;
H97X84I02HY79A	k__Bacteria(100);p__Firmicutes(99);c__Bacilli(99);o__Lactobacillales(99);f__Carnobacteriaceae(98);unclassified;unclassified;
H97X84I02HWWZD	k__Bacteria(100);p__Firmicutes(99);c__Bacilli(99);o__Bacillales(87);unclassified;unclassified;unclassified;
H97X84I02HJ7BL	k__Bacteria(100);p__Firmicutes(100);c__Bacilli(100);o__Bacillales(97);unclassified;unclassified;unclassified;
H97X84I02GXUY3	k__Bacteria(100);p__Firmicutes(100);c__Bacilli(100);o__Bacillales(96);unclassified;unclassified;unclassified;
H97X84I02F64T7	k__Bacteria(98);unclassified;unclassified;unclassified;unclassified;unclassified;unclassified;
H97X84I02HUA24	k__Bacteria(100);p__Firmicutes(96);c__Bacilli(96);o__Lactobacillales(95);f__Carnobacteriaceae(90);unclassified;unclassified;
H97X84I02HTUEA	k__Bacteria(100);p__Firmicutes(97);c__Bacilli(97);o__Lactobacillales(97);f__Carnobacteriaceae(96);unclassified;unclassified;
H97X84I02HSO1X	k__Bacteria(100);p__Firmicutes(94);c__Bacilli(94);o__Bacillales(86);unclassified;unclassified;unclassified;
H97X84I02HQ010	k__Bacteria(100);p__Firmicutes(82);c__Clostridia(82);o__Clostridiales(82);unclassified;unclassified;unclassified;
H97X84I02HVAK8	k__Bacteria(100);p__Firmicutes(100);c__Bacilli(100);o__Bacillales(97);unclassified;unclassified;unclassified;
H97X84I02HMAXZ	k__Bacteria(100);p__Firmicutes(99);c__Bacilli(99);o__Lactobacillales(99);f__Carnobacteriaceae(93);unclassified;unclassified;
H97X84I02JDREQ	k__Bacteria(100);p__Firmicutes(100);c__Bacilli(100);o__Bacillales(98);f__Staphylococcaceae(96);g__Jeotgalicoccus(94);unclassified;
H97X84I02HGJ25	k__Bacteria(100);p__Firmicutes(92);c__Bacilli(91);o__Bacillales(90);unclassified;unclassified;unclassified;
H97X84I02HELZY	k__Bacteria(100);p__Firmicutes(99);c__Bacilli(99);o__Lactobacillales(99);f__Carnobacteriaceae(99);unclassified;unclassified;
H97X84I02HCYDN	k__Bacteria(100);p__Firmicutes(97);c__Bacilli(96);o__Bacillales(96);f__Bacillaceae(80);unclassified;unclassified;
H97X84I02I38SU	k__Bacteria(100);p__Firmicutes(98);c__Bacilli(98);o__Bacillales(95);unclassified;unclassified;unclassified;
H97X84I02G25KZ	k__Bacteria(100);p__Firmicutes(100);c__Bacilli(100);o__Bacillales(100);f__Planococcaceae(99);g__Sporosarcina(98);unclassified;
H97X84I02H3KX1	k__Bacteria(100);p__Firmicutes(100);c__Bacilli(100);unclassified;unclassified;unclassified;unclassified;
H97X84I02H3CYC	k__Bacteria(100);p__Firmicutes(98);c__Bacilli(98);o__Lactobacillales(97);f__Carnobacteriaceae(95);unclassified;unclassified;
H97X84I02F2501	k__Bacteria(100);p__Firmicutes(98);c__Bacilli(98);o__Bacillales(95);unclassified;unclassified;unclassified;
H97X84I02H99GN	k__Bacteria(100);p__Actinobacteria(83);c__Actinobacteria(83);o__Actinomycetales(83);f__Corynebacteriaceae(80);g__Corynebacterium(80);s__Brevibacteriumstationi(80);
H97X84I02JUGT4	k__Bacteria(100);p__Firmicutes(100);c__Bacilli(100);o__Bacillales(100);unclassified;unclassified;unclassified;
H97X84I02JI17M	k__Bacteria(100);p__Firmicutes(95);c__Bacilli(95);o__Bacillales(94);unclassified;unclassified;unclassified;
H97X84I02FFNFM	k__Bacteria(100);p__Firmicutes(81);c__Bacilli(81);unclassified;unclassified;unclassified;unclassified;
H97X84I02GTWD7	k__Bacteria(100);p__Firmicutes(88);c__Bacilli(87);o__Bacillales(87);f__Staphylococcaceae(84);g__Jeotgalicoccus(84);unclassified;
H97X84I02GT06J	k__Bacteria(100);p__Firmicutes(99);c__Bacilli(99);o__Bacillales(97);unclassified;unclassified;unclassified;
H97X84I02GQZ23	k__Bacteria(99);unclassified;unclassified;unclassified;unclassified;unclassified;unclassified;
H97X84I02ISCEC	k__Bacteria(100);p__Firmicutes(99);c__Bacilli(99);o__Bacillales(98);f__Bacillaceae(90);g__Bacillus(87);unclassified;
H97X84I02IFDZA	k__Bacteria(100);unclassified;unclassified;unclassified;unclassified;unclassified;unclassified;
H97X84I02GMLGH	k__Bacteria(100);p__Actinobacteria(100);c__Actinobacteria(100);o__Actinomycetales(100);f__Propionibacteriaceae(100);g__Propionibacterium(100);s__Propionibacteriumacne(100);
H97X84I02G541U	k__Bacteria(100);p__Firmicutes(98);c__Bacilli(98);o__Bacillales(98);unclassified;unclassified;unclassified;
H97X84I02FZZ9A	k__Bacteria(100);p__Firmicutes(98);c__Bacilli(98);o__Bacillales(94);unclassified;unclassified;unclassified;
H97X84I02FX86W	k__Bacteria(99);p__Firmicutes(95);c__Bacilli(95);o__Bacillales(92);unclassified;unclassified;unclassified;
H97X84I02IAY4L	k__Bacteria(100);p__Firmicutes(98);c__Bacilli(98);o__Bacillales(97);unclassified;unclassified;unclassified;
H97X84I02HOZNH	k__Bacteria(100);p__Firmicutes(95);c__Bacilli(95);o__Bacillales(95);unclassified;unclassified;unclassified;
H97X84I02FTELM	k__Bacteria(100);p__Firmicutes(99);c__Bacilli(99);o__Lactobacillales(99);f__Carnobacteriaceae(99);g__Alkalibacterium(90);unclassified;
H97X84I02FT1U4	k__Bacteria(100);p__Firmicutes(99);c__Bacilli(99);o__Bacillales(98);unclassified;unclassified;unclassified;
H97X84I02FR5B1	k__Bacteria(100);p__Actinobacteria(100);c__Actinobacteria(100);o__Actinomycetales(100);f__Corynebacteriaceae(95);g__Corynebacterium(95);s__Brevibacteriumstationi(91);
H97X84I02GDQZV	k__Bacteria(100);p__Firmicutes(100);c__Bacilli(100);o__Bacillales(100);unclassified;unclassified;unclassified;
H97X84I02FNT4K	k__Bacteria(100);p__Firmicutes(83);c__Bacilli(83);unclassified;unclassified;unclassified;unclassified;
H97X84I02FM7XP	k__Bacteria(100);p__Firmicutes(97);c__Bacilli(97);o__Bacillales(97);unclassified;unclassified;unclassified;
H97X84I02G4XTD	k__Bacteria(99);p__Firmicutes(96);c__Bacilli(96);o__Bacillales(96);unclassified;unclassified;unclassified;
H97X84I02FHQCL	k__Bacteria(100);p__Firmicutes(99);c__Bacilli(99);o__Bacillales(99);f__Staphylococcaceae(84);g__Staphylococcus(83);unclassified;
H97X84I02JPYE1	k__Bacteria(100);p__Firmicutes(96);c__Bacilli(96);o__Bacillales(94);unclassified;unclassified;unclassified;
H97X84I02F52SQ	k__Bacteria(100);p__Firmicutes(96);c__Bacilli(96);o__Bacillales(93);unclassified;unclassified;unclassified;
H97X84I02JA256	k__Bacteria(100);p__Firmicutes(100);c__Bacilli(100);o__Bacillales(100);f__Planococcaceae(99);g__Sporosarcina(98);unclassified;
H97X84I02HLZH7	k__Bacteria(100);p__Firmicutes(100);c__Bacilli(100);o__Bacillales(100);f__Staphylococcaceae(99);g__Staphylococcus(96);unclassified;
H97X84I02F0SJQ	k__Bacteria(100);p__Firmicutes(100);c__Bacilli(100);o__Bacillales(100);f__Staphylococcaceae(99);g__Staphylococcus(99);s__Staphylococcussciur(98);
H97X84I02F066A	k__Bacteria(100);p__Firmicutes(100);c__Bacilli(100);o__Bacillales(97);unclassified;unclassified;unclassified;
H97X84I02JZR0N	k__Bacteria(100);p__Firmicutes(99);c__Bacilli(99);o__Bacillales(99);f__Planococcaceae(86);g__Sporosarcina(85);unclassified;
H97X84I02JZ483	k__Bacteria(100);p__Firmicutes(100);c__Bacilli(100);o__Bacillales(100);unclassified;unclassified;unclassified;
H97X84I02JYH26	k__Bacteria(99);p__Firmicutes(91);c__Bacilli(91);o__Bacillales(89);unclassified;unclassified;unclassified;
H97X84I02JXKI9	k__Bacteria(100);p__Firmicutes(100);c__Bacilli(100);o__Lactobacillales(100);f__Carnobacteriaceae(100);unclassified;unclassified;
H97X84I02JWIVS	k__Bacteria(100);p__Firmicutes(98);c__Bacilli(98);o__Lactobacillales(98);f__Carnobacteriaceae(95);unclassified;unclassified;
H97X84I02JVX4X	k__Bacteria(100);p__Firmicutes(96);c__Bacilli(95);o__Bacillales(93);unclassified;unclassified;unclassified;
H97X84I02ITLIN	k__Bacteria(100);p__Firmicutes(100);c__Bacilli(100);o__Bacillales(100);unclassified;unclassified;unclassified;
H97X84I02JU87G	k__Bacteria(100);p__Firmicutes(93);c__Bacilli(93);o__Bacillales(86);unclassified;unclassified;unclassified;
H97X84I02JS2T5	k__Bacteria(100);p__Firmicutes(96);c__Bacilli(96);o__Lactobacillales(93);f__Carnobacteriaceae(86);unclassified;unclassified;
H97X84I02JS0QO	k__Bacteria(100);p__Actinobacteria(100);c__Actinobacteria(100);o__Actinomycetales(100);f__Corynebacteriaceae(99);g__Corynebacterium(99);s__Brevibacteriumstationi(95);
H97X84I02JHBTS	k__Bacteria(100);p__Firmicutes(100);c__Bacilli(100);o__Bacillales(100);f__Staphylococcaceae(98);g__Staphylococcus(97);unclassified;
H97X84I02G84KI	k__Bacteria(100);p__Firmicutes(99);c__Bacilli(98);o__Bacillales(95);f__Bacillaceae(82);unclassified;unclassified;
H97X84I02JQPZN	k__Bacteria(100);p__Firmicutes(94);c__Bacilli(94);o__Bacillales(94);unclassified;unclassified;unclassified;
H97X84I02F6JM3	k__Bacteria(100);p__Firmicutes(100);c__Bacilli(100);o__Bacillales(100);f__Staphylococcaceae(95);g__Staphylococcus(82);unclassified;
H97X84I02JQLXW	k__Bacteria(100);p__Firmicutes(98);c__Bacilli(98);o__Bacillales(95);unclassified;unclassified;unclassified;
H97X84I02GYOL6	k__Bacteria(100);p__Firmicutes(100);c__Bacilli(100);o__Bacillales(98);unclassified;unclassified;unclassified;
H97X84I02JOOR1	k__Bacteria(100);p__Firmicutes(95);c__Bacilli(95);o__Bacillales(94);unclassified;unclassified;unclassified;
H97X84I02HB44D	k__Bacteria(100);p__Firmicutes(100);c__Bacilli(100);o__Bacillales(100);f__Planococcaceae(94);g__Sporosarcina(93);unclassified;
H97X84I02JMLVW	k__Bacteria(100);p__Firmicutes(90);c__Bacilli(90);o__Bacillales(88);unclassified;unclassified;unclassified;
H97X84I02JLF6A	k__Bacteria(100);p__Bacteroidetes(100);c__Sphingobacteria(100);o__Sphingobacteriales(100);unclassified;unclassified;unclassified;
H97X84I02JLETK	k__Bacteria(100);p__Firmicutes(96);c__Bacilli(95);o__Bacillales(85);f__Paenibacillaceae(81);unclassified;unclassified;
H97X84I02JLBTO	k__Bacteria(98);p__Firmicutes(94);c__Bacilli(94);o__Bacillales(88);unclassified;unclassified;unclassified;
H97X84I02JKZHP	k__Bacteria(100);p__Firmicutes(100);c__Bacilli(100);o__Bacillales(100);f__Staphylococcaceae(99);g__Staphylococcus(99);unclassified;
H97X84I02JK0QV	k__Bacteria(100);p__Proteobacteria(100);c__Betaproteobacteria(100);o__Rhodocyclales(99);f__Rhodocyclaceae(99);g__Dechloromonas(98);unclassified;
H97X84I02JK017	k__Bacteria(100);p__Firmicutes(100);c__Bacilli(100);o__Bacillales(100);f__Staphylococcaceae(93);g__Staphylococcus(93);s__Staphylococcussciur(81);
H97X84I02JJVEU	k__Bacteria(100);p__Firmicutes(98);c__Bacilli(98);o__Bacillales(96);unclassified;unclassified;unclassified;
H97X84I02JJOYL	k__Bacteria(100);p__Firmicutes(100);c__Bacilli(100);o__Lactobacillales(100);f__Enterococcaceae(100);g__Enterococcus(100);s__Enterococcusgallinaru(95);
H97X84I02GYEKE	k__Bacteria(100);p__Firmicutes(100);c__Bacilli(100);o__Bacillales(100);f__Staphylococcaceae(99);g__Staphylococcus(99);s__Staphylococcussciur(86);
H97X84I02JIITN	k__Bacteria(100);p__Firmicutes(97);c__Bacilli(97);o__Bacillales(86);unclassified;unclassified;unclassified;
H97X84I02JHD17	k__Bacteria(100);p__Firmicutes(100);c__Bacilli(100);o__Bacillales(99);f__Planococcaceae(93);g__Sporosarcina(90);unclassified;
H97X84I02JDM9H	k__Bacteria(100);p__Firmicutes(99);c__Bacilli(99);o__Bacillales(99);unclassified;unclassified;unclassified;
H97X84I02JCZ18	k__Bacteria(100);p__Firmicutes(97);c__Bacilli(97);o__Bacillales(97);unclassified;unclassified;unclassified;
H97X84I02J6KXY	k__Bacteria(100);p__Firmicutes(99);c__Bacilli(99);o__Lactobacillales(99);f__Carnobacteriaceae(96);unclassified;unclassified;
H97X84I02FSW51	k__Bacteria(100);p__Firmicutes(94);c__Bacilli(94);o__Bacillales(92);unclassified;unclassified;unclassified;
H97X84I02J54O8	k__Bacteria(100);p__Firmicutes(99);c__Bacilli(99);o__Lactobacillales(98);f__Carnobacteriaceae(95);unclassified;unclassified;
H97X84I02J4HWM	k__Bacteria(100);p__Firmicutes(100);c__Bacilli(100);o__Lactobacillales(98);f__Carnobacteriaceae(95);g__Alkalibacterium(87);unclassified;
H97X84I02J3M17	k__Bacteria(100);p__Firmicutes(93);c__Bacilli(93);o__Bacillales(89);unclassified;unclassified;unclassified;
H97X84I02J1Q2Z	k__Bacteria(100);p__Firmicutes(98);c__Bacilli(98);o__Bacillales(98);f__Staphylococcaceae(94);g__Jeotgalicoccus(94);unclassified;
H97X84I02J1EWZ	k__Bacteria(100);p__Firmicutes(100);c__Bacilli(100);o__Bacillales(100);f__Staphylococcaceae(99);g__Jeotgalicoccus(99);unclassified;
H97X84I02J1A0D	k__Bacteria(100);p__Actinobacteria(100);c__Actinobacteria(100);o__Coriobacteriales(100);f__Coriobacteriaceae(100);g__Adlercreutzia(100);unclassified;
H97X84I02J0PE8	k__Bacteria(100);p__Firmicutes(97);c__Bacilli(97);o__Lactobacillales(97);f__Carnobacteriaceae(90);unclassified;unclassified;
H97X84I02IYD4D	k__Bacteria(97);p__Firmicutes(81);c__Bacilli(81);unclassified;unclassified;unclassified;unclassified;
H97X84I02IXHJ0	k__Bacteria(99);p__Firmicutes(98);c__Bacilli(98);o__Bacillales(98);unclassified;unclassified;unclassified;
H97X84I02IXBQL	k__Bacteria(100);p__Firmicutes(90);c__Bacilli(89);unclassified;unclassified;unclassified;unclassified;
H97X84I02IXB1Q	k__Bacteria(100);p__Firmicutes(91);c__Bacilli(91);o__Bacillales(84);unclassified;unclassified;unclassified;
H97X84I02IX5AC	k__Bacteria(100);p__Actinobacteria(100);c__Actinobacteria(100);o__Actinomycetales(100);f__Corynebacteriaceae(89);g__Corynebacterium(89);unclassified;
H97X84I02IX2AE	k__Bacteria(100);p__Firmicutes(98);c__Bacilli(98);o__Lactobacillales(97);f__Carnobacteriaceae(96);unclassified;unclassified;
H97X84I02IVDVJ	k__Bacteria(100);p__Firmicutes(100);c__Bacilli(100);o__Bacillales(100);f__Staphylococcaceae(100);g__Jeotgalicoccus(100);unclassified;
H97X84I02FM0Z8	k__Bacteria(100);p__Firmicutes(98);c__Bacilli(98);o__Bacillales(98);unclassified;unclassified;unclassified;
H97X84I02ITYUO	k__Bacteria(100);p__Firmicutes(98);c__Bacilli(98);o__Bacillales(97);unclassified;unclassified;unclassified;
H97X84I02ISC1H	k__Bacteria(100);p__Firmicutes(100);c__Bacilli(100);unclassified;unclassified;unclassified;unclassified;
H97X84I02IRMTW	k__Bacteria(98);unclassified;unclassified;unclassified;unclassified;unclassified;unclassified;
H97X84I02IRIXW	k__Bacteria(99);p__Firmicutes(91);c__Bacilli(91);o__Bacillales(87);unclassified;unclassified;unclassified;
H97X84I02IQJ3X	k__Bacteria(100);p__Firmicutes(99);c__Bacilli(99);o__Bacillales(99);f__Planococcaceae(92);g__Sporosarcina(88);unclassified;
H97X84I02IQ2BN	k__Bacteria(100);p__Firmicutes(100);c__Bacilli(100);o__Bacillales(100);f__Staphylococcaceae(88);g__Staphylococcus(88);unclassified;
H97X84I02IQDYD	k__Bacteria(100);p__Firmicutes(99);c__Bacilli(99);o__Bacillales(99);unclassified;unclassified;unclassified;
H97X84I02HDQWU	k__Bacteria(100);p__Firmicutes(100);c__Bacilli(100);o__Bacillales(100);f__Staphylococcaceae(89);unclassified;unclassified;
H97X84I02IPOUS	k__Bacteria(100);p__Firmicutes(99);c__Bacilli(99);o__Lactobacillales(99);f__Carnobacteriaceae(96);unclassified;unclassified;
H97X84I02IPEYF	k__Bacteria(100);p__Firmicutes(98);c__Bacilli(97);o__Bacillales(97);unclassified;unclassified;unclassified;
H97X84I02IOBZ5	k__Bacteria(100);p__Proteobacteria(100);c__Betaproteobacteria(100);o__Burkholderiales(100);f__Comamonadaceae(100);g__Diaphorobacter(84);unclassified;
H97X84I02FQWFO	k__Bacteria(100);p__Firmicutes(100);c__Bacilli(100);o__Bacillales(100);unclassified;unclassified;unclassified;
H97X84I02IO1OW	k__Bacteria(100);p__Firmicutes(99);c__Bacilli(98);o__Bacillales(98);f__Bacillaceae(80);unclassified;unclassified;
H97X84I02INW9P	k__Bacteria(98);unclassified;unclassified;unclassified;unclassified;unclassified;unclassified;
H97X84I02ILAQO	k__Bacteria(100);p__Firmicutes(97);c__Bacilli(97);o__Bacillales(94);unclassified;unclassified;unclassified;
H97X84I02IKTHA	k__Bacteria(100);p__Firmicutes(97);c__Bacilli(97);o__Lactobacillales(97);f__Carnobacteriaceae(94);unclassified;unclassified;
H97X84I02IKKKW	k__Bacteria(100);p__Firmicutes(98);c__Bacilli(98);o__Bacillales(97);unclassified;unclassified;unclassified;
H97X84I02F8TDW	k__Bacteria(100);p__Firmicutes(100);c__Bacilli(100);o__Bacillales(100);f__Staphylococcaceae(86);g__Staphylococcus(86);unclassified;
H97X84I02IHWNA	k__Bacteria(100);p__Firmicutes(96);c__Bacilli(96);o__Bacillales(93);unclassified;unclassified;unclassified;
H97X84I02IHNCT	k__Bacteria(100);p__Firmicutes(93);c__Bacilli(93);o__Bacillales(88);unclassified;unclassified;unclassified;
H97X84I02IGP2L	k__Bacteria(100);p__Firmicutes(100);c__Bacilli(100);o__Bacillales(100);f__Staphylococcaceae(96);g__Staphylococcus(95);unclassified;
H97X84I02IFXVP	k__Bacteria(100);p__Firmicutes(99);c__Bacilli(99);o__Bacillales(99);f__Planococcaceae(86);g__Sporosarcina(80);unclassified;
H97X84I02IFL7E	k__Bacteria(100);p__Firmicutes(97);c__Bacilli(97);o__Bacillales(97);unclassified;unclassified;unclassified;
H97X84I02IF8I5	k__Bacteria(100);p__Firmicutes(97);c__Bacilli(97);o__Lactobacillales(96);f__Carnobacteriaceae(94);unclassified;unclassified;
H97X84I02IE9GS	k__Bacteria(100);p__Firmicutes(96);c__Bacilli(95);o__Lactobacillales(93);f__Carnobacteriaceae(89);unclassified;unclassified;
H97X84I02IDMYB	k__Bacteria(100);p__Proteobacteria(100);c__Betaproteobacteria(100);o__Burkholderiales(100);f__Comamonadaceae(100);unclassified;unclassified;
H97X84I02IDMRL	k__Bacteria(100);p__Firmicutes(99);c__Bacilli(99);o__Lactobacillales(96);f__Carnobacteriaceae(92);unclassified;unclassified;
H97X84I02ID4AD	k__Bacteria(99);p__Firmicutes(95);c__Bacilli(95);o__Lactobacillales(95);f__Carnobacteriaceae(90);unclassified;unclassified;
H97X84I02IB83J	k__Bacteria(100);p__Firmicutes(100);c__Bacilli(100);o__Bacillales(100);f__Planococcaceae(91);g__Sporosarcina(89);unclassified;
H97X84I02IANFE	k__Bacteria(100);p__Firmicutes(98);c__Bacilli(98);o__Bacillales(92);unclassified;unclassified;unclassified;
H97X84I02I977H	k__Bacteria(100);p__Firmicutes(91);c__Bacilli(88);o__Bacillales(80);unclassified;unclassified;unclassified;
H97X84I02I82KK	k__Bacteria(100);p__Firmicutes(100);c__Bacilli(100);o__Bacillales(100);f__Planococcaceae(94);g__Sporosarcina(92);unclassified;
H97X84I02HP1EV	k__Bacteria(100);p__Firmicutes(100);c__Bacilli(100);o__Bacillales(100);f__Planococcaceae(95);g__Sporosarcina(94);unclassified;
H97X84I02I6TTQ	k__Bacteria(100);p__Firmicutes(98);c__Bacilli(97);o__Bacillales(97);unclassified;unclassified;unclassified;
H97X84I02I5TUX	k__Bacteria(100);p__Proteobacteria(100);c__Betaproteobacteria(100);o__Burkholderiales(100);f__Comamonadaceae(100);unclassified;unclassified;
H97X84I02I5BGL	k__Bacteria(100);p__Firmicutes(96);c__Bacilli(96);o__Lactobacillales(93);f__Carnobacteriaceae(90);unclassified;unclassified;
H97X84I02I5A0Z	k__Bacteria(100);p__Firmicutes(100);c__Bacilli(100);o__Lactobacillales(99);f__Carnobacteriaceae(98);g__Alkalibacterium(87);unclassified;
H97X84I02I52A3	k__Bacteria(99);p__Firmicutes(92);c__Bacilli(92);o__Bacillales(90);unclassified;unclassified;unclassified;
H97X84I02I4N0F	k__Bacteria(100);p__Firmicutes(95);c__Bacilli(95);o__Bacillales(93);unclassified;unclassified;unclassified;
H97X84I02GIAYO	k__Bacteria(100);p__Firmicutes(100);c__Bacilli(100);o__Bacillales(100);f__Staphylococcaceae(100);g__Jeotgalicoccus(100);unclassified;
H97X84I02I41WJ	k__Bacteria(100);p__Firmicutes(97);c__Bacilli(97);o__Lactobacillales(96);f__Carnobacteriaceae(92);unclassified;unclassified;
H97X84I02I3WWJ	k__Bacteria(100);p__Proteobacteria(100);c__Betaproteobacteria(100);o__Burkholderiales(100);f__Comamonadaceae(100);g__Diaphorobacter(96);unclassified;
H97X84I02I3UIW	k__Bacteria(100);p__Firmicutes(98);c__Bacilli(98);o__Lactobacillales(96);f__Carnobacteriaceae(91);unclassified;unclassified;
H97X84I02I1YTL	k__Bacteria(100);p__Firmicutes(100);c__Bacilli(100);o__Bacillales(100);unclassified;unclassified;unclassified;
H97X84I02I1TVL	k__Bacteria(100);p__Firmicutes(98);c__Bacilli(98);o__Bacillales(98);unclassified;unclassified;unclassified;
H97X84I02I1LPA	k__Bacteria(100);p__Firmicutes(98);c__Bacilli(98);o__Lactobacillales(98);f__Carnobacteriaceae(96);unclassified;unclassified;
H97X84I02I0IP0	k__Bacteria(100);p__Firmicutes(100);c__Bacilli(100);o__Bacillales(99);unclassified;unclassified;unclassified;
H97X84I02HZLU2	k__Bacteria(100);p__Firmicutes(98);c__Bacilli(98);o__Bacillales(98);unclassified;unclassified;unclassified;
H97X84I02FP3YT	k__Bacteria(100);p__Firmicutes(100);c__Bacilli(100);o__Bacillales(100);unclassified;unclassified;unclassified;
H97X84I02HUDDB	k__Bacteria(99);p__Firmicutes(94);c__Bacilli(94);unclassified;unclassified;unclassified;unclassified;
H97X84I02HUCSF	k__Bacteria(100);p__Firmicutes(93);c__Bacilli(93);o__Bacillales(92);unclassified;unclassified;unclassified;
H97X84I02HTCUZ	k__Bacteria(100);p__Firmicutes(100);c__Bacilli(100);o__Bacillales(100);unclassified;unclassified;unclassified;
H97X84I02HSRPU	k__Bacteria(100);p__Firmicutes(99);c__Bacilli(99);o__Lactobacillales(97);f__Carnobacteriaceae(92);unclassified;unclassified;
H97X84I02HS0L4	k__Bacteria(100);p__Firmicutes(99);c__Bacilli(98);o__Bacillales(96);unclassified;unclassified;unclassified;
H97X84I02HRFNU	k__Bacteria(100);p__Proteobacteria(99);c__Betaproteobacteria(99);o__Burkholderiales(98);unclassified;unclassified;unclassified;
H97X84I02HRAZM	k__Bacteria(100);p__Firmicutes(98);c__Bacilli(98);o__Bacillales(98);unclassified;unclassified;unclassified;
H97X84I02HR9DP	k__Bacteria(100);p__Firmicutes(99);c__Bacilli(99);o__Bacillales(99);f__Staphylococcaceae(99);g__Jeotgalicoccus(99);unclassified;
H97X84I02F1GDN	k__Bacteria(100);p__Proteobacteria(100);c__Betaproteobacteria(100);o__Burkholderiales(100);f__Comamonadaceae(100);unclassified;unclassified;
H97X84I02HQ3TS	k__Bacteria(97);unclassified;unclassified;unclassified;unclassified;unclassified;unclassified;
H97X84I02HQ229	k__Bacteria(100);p__Firmicutes(95);c__Bacilli(95);o__Bacillales(91);unclassified;unclassified;unclassified;
H97X84I02HP5QR	k__Bacteria(100);p__Firmicutes(100);c__Bacilli(100);o__Bacillales(100);f__Staphylococcaceae(100);g__Staphylococcus(100);unclassified;
H97X84I02HOVSK	k__Bacteria(100);unclassified;unclassified;unclassified;unclassified;unclassified;unclassified;
H97X84I02HOMWB	k__Bacteria(100);p__Firmicutes(99);c__Bacilli(99);o__Bacillales(92);unclassified;unclassified;unclassified;
H97X84I02HLNSY	k__Bacteria(100);p__Firmicutes(100);c__Bacilli(100);o__Bacillales(99);f__Staphylococcaceae(98);g__Staphylococcus(98);s__Staphylococcussciur(93);
H97X84I02HL4S3	k__Bacteria(100);unclassified;unclassified;unclassified;unclassified;unclassified;unclassified;
[truncated: 22,788 more rows]
