# Supplementary material for: Changes in the Bacterial Microbiota in Gut, Blood, and Lungs following Acute LPS Instillation into Mice Lungs
Source: PLoS One. 2014 Oct 21;9(10):e111228. doi: 10.1371/journal.pone.0111228 (PMC4205020; doi:10.1371/journal.pone.0111228)
Supplement: Table S4 — List of important parameters for the antibiotic experiments. (XLS) [file pone.0111228.s005.xls]

## Sheet: Sheet1
Group	Treatment	Antibiotic	Time Before Sacrifice (Hours)	Total Reads	Shannon Diversity	Total OTUs	Evenness
BLN1.1	None	Neomycin	0	5891	2.18218	19	0.741118
BLN1.2	None	Neomycin	0	10886	1.32021	17	0.465975
BLN1.3	None	Neomycin	0	9271	0.87558	9	0.398494
BLN1.4	None	Neomycin	0	8434	0.999142	10	0.433922
BLN1.5	None	Neomycin	0	10974	2.00007	31	0.582435
BLN2.1	None	Neomycin	0	9508	2.75149	41	0.740927
BLN2.2	None	Neomycin	0	8453	2.77332	33	0.79317
BLN2.3	None	Neomycin	0	8009	2.85282	40	0.773357
BLN2.4	LPS	Neomycin	4	5188	2.77871	37	0.769531
BLN2.5	LPS	Neomycin	4	7567	2.71218	43	0.721095
BLN3.1	LPS	Neomycin	4	6808	2.40637	33	0.68822
BLN3.2	LPS	Neomycin	4	6209	2.5248	30	0.742326
BLN3.3	LPS	Neomycin	4	10859	1.99489	24	0.627709
BLN3.4	LPS	Neomycin	4	10638	1.50175	20	0.501297
BLN3.5	LPS	Neomycin	4	8110	2.39574	30	0.704383
BLN4.1	LPS	Neomycin	4	8577	1.9604	23	0.625227
BLN4.2	LPS	Neomycin	24	5192	3.29145	52	0.833016
BLN4.3	LPS	Neomycin	24	5976	2.91536	45	0.765857
BLN4.4	LPS	Neomycin	24	6011	2.95785	50	0.756092
BLN4.5	LPS	Neomycin	24	6994	2.80479	39	0.765592
BLN5.1	LPS	Neomycin	24	6287	3.03932	52	0.769207
BLN5.2	LPS	Neomycin	24	5059	2.90462	42	0.777122
BLN5.3	LPS	Neomycin	24	4811	3.02686	43	0.804759
BLN5.4	LPS	Neomycin	24	3622	3.09191	43	0.822055
BLS1.1	None	Streptomycin	0	6826	3.11413	53	0.784358
BLS1.2	None	Streptomycin	0	3895	3.05514	41	0.822695
BLS1.3	None	Streptomycin	0	7810	3.29136	54	0.825111
BLS1.4	None	Streptomycin	0	8019	2.42217	27	0.734918
BLS1.5	None	Streptomycin	0	11935	2.68088	39	0.731768
BLS2.1	None	Streptomycin	0	6884	2.98426	50	0.762844
BLS2.2	None	Streptomycin	0	6216	2.86688	40	0.777169
BLS2.3	None	Streptomycin	0	4424	2.88947	40	0.783291
BLS2.4	LPS	Streptomycin	4	4834	3.28471	51	0.835416
BLS2.5	LPS	Streptomycin	4	8650	2.79709	60	0.683159
BLS3.1	LPS	Streptomycin	4	5017	3.11679	49	0.800858
BLS3.2	LPS	Streptomycin	4	3942	3.07569	40	0.833774
BLS3.3	LPS	Streptomycin	4	4982	2.95849	40	0.802002
BLS3.4	LPS	Streptomycin	4	4187	2.97437	41	0.800945
BLS3.5	LPS	Streptomycin	4	4459	3.10892	49	0.798835
BLS4.1	LPS	Streptomycin	4	4523	3.20808	53	0.80802
BLS4.2	LPS	Streptomycin	24	5665	3.33558	73	0.777442
BLS4.3	LPS	Streptomycin	24	7142	3.13515	69	0.740451
BLS4.4	LPS	Streptomycin	24	5847	2.70397	37	0.748833
BLS4.5	LPS	Streptomycin	24	5067	2.44179	30	0.71792
BLS5.1	LPS	Streptomycin	24	5008	3.15035	54	0.789762
BLS5.2	LPS	Streptomycin	24	4378	2.74485	37	0.760152
BLS5.3	LPS	Streptomycin	24	8875	1.20451	16	0.434434
BLS5.4	LPS	Streptomycin	24	5624	3.28173	59	0.804831
BN1.1	None	Neomycin	0	6378	3.29507	62	0.798391
BN1.2	None	Neomycin	0	6122	3.18341	54	0.79805
BN1.3	None	Neomycin	0	5510	3.05721	51	0.777556
BN1.4	None	Neomycin	0	6547	3.38849	69	0.800285
BN1.5	None	Neomycin	0	5634	2.71773	33	0.777271
BN2.1	None	Neomycin	0	4190	2.16504	20	0.722709
BN2.2	None	Neomycin	0	5572	3.76683	80	0.859609
BN2.3	None	Neomycin	0	4213	3.04275	42	0.814075
BN2.4	LPS	Neomycin	4	3787	3.32643	62	0.80599
BN2.5	LPS	Neomycin	4	2654	3.11609	49	0.800676
BN3.1	LPS	Neomycin	4	5179	3.33347	67	0.792798
BN3.2	LPS	Neomycin	4	4591	3.12281	54	0.782859
BN3.3	LPS	Neomycin	4	8947	1.83742	30	0.540226
BN3.4	LPS	Neomycin	4	6475	2.88882	54	0.724199
BN3.5	LPS	Neomycin	4	6735	2.84278	40	0.770635
BN4.1	LPS	Neomycin	4	10177	2.12468	34	0.602513
BN4.2	LPS	Neomycin	24	6724	3.26033	64	0.783944
BN4.3	LPS	Neomycin	24	5232	3.35327	63	0.809356
BN4.4	LPS	Neomycin	24	4483	3.21344	58	0.791402
BN4.5	LPS	Neomycin	24	4777	2.82463	38	0.776514
BN5.1	LPS	Neomycin	24	3072	4.62716	144	0.931054
BN5.2	LPS	Neomycin	24	3058	3.91033	88	0.873362
BN5.3	LPS	Neomycin	24	4704	3.15622	55	0.787611
BN5.4	LPS	Neomycin	24	11946	2.06402	34	0.585311
BS1.1	None	Streptomycin	0	4809	3.25022	60	0.793832
BS1.2	None	Streptomycin	0	5503	2.58157	30	0.759017
BS1.3	None	Streptomycin	0	5771	3.08237	49	0.792013
BS1.4	None	Streptomycin	0	6775	3.08042	55	0.768696
BS1.5	None	Streptomycin	0	8853	1.83418	29	0.544705
BS2.1	None	Streptomycin	0	8869	2.23601	31	0.65114
BS2.2	None	Streptomycin	0	6741	2.99592	54	0.751048
BS2.3	None	Streptomycin	0	7488	1.88525	22	0.609909
BS2.4	LPS	Streptomycin	4	7034	2.01687	24	0.634625
BS2.5	LPS	Streptomycin	4	4700	2.77332	38	0.762407
BS3.1	LPS	Streptomycin	4	8349	2.55809	40	0.693461
BS3.2	LPS	Streptomycin	4	8311	2.72166	45	0.714972
BS3.3	LPS	Streptomycin	4	5532	2.90052	43	0.771169
BS3.4	LPS	Streptomycin	4	7179	2.84052	49	0.729869
BS3.5	LPS	Streptomycin	4	10513	2.44408	40	0.662554
BS4.1	LPS	Streptomycin	4	7210	2.57815	36	0.719445
BS4.2	LPS	Streptomycin	24	6748	2.58714	38	0.711223
BS4.3	LPS	Streptomycin	24	4984	3.00454	47	0.780369
BS4.4	LPS	Streptomycin	24	8309	3.1251	59	0.766418
BS4.5	LPS	Streptomycin	24	4835	2.74246	37	0.759491
BS5.1	LPS	Streptomycin	24	5275	2.56885	36	0.716851
BS5.2	LPS	Streptomycin	24	7420	2.61233	41	0.703456
BS5.3	LPS	Streptomycin	24	4732	2.64329	37	0.732026
BS5.4	LPS	Streptomycin	24	8125	2.25453	30	0.662864
EN1	N/A	N/A	N/A	5053	3.13428	46	0.818641
EN2	N/A	N/A	N/A	4545	3.17874	49	0.816775
EN3	N/A	N/A	N/A	3876	2.83738	31	0.826265
EN4	N/A	N/A	N/A	8645	1.90054	20	0.634418
EN5	N/A	N/A	N/A	7675	1.11647	12	0.449301
EN6	N/A	N/A	N/A	7508	1.03467	11	0.43149
SN1.1	None	Neomycin	0	3998	5.01695	224	0.927065
SN1.2	None	Neomycin	0	1834	4.72987	158	0.934278
SN1.3	None	Neomycin	0	2636	4.54511	143	0.915827
SN1.4	None	Neomycin	0	2919	4.70576	161	0.926074
SN1.5	None	Neomycin	0	2517	4.82909	171	0.939207
SN2.1	None	Neomycin	0	1964	4.81354	164	0.943857
SN2.2	None	Neomycin	0	2477	4.83959	179	0.932953
SN2.3	None	Neomycin	0	4901	5.11811	255	0.923635
SN2.4	LPS	Neomycin	4	3327	5.10723	241	0.93116
SN2.5	LPS	Neomycin	4	2821	4.85829	188	0.927784
SN3.1	LPS	Neomycin	4	2258	4.46059	131	0.914956
SN3.2	LPS	Neomycin	4	1996	4.52763	131	0.928708
SN3.3	LPS	Neomycin	4	2261	4.69569	155	0.931053
SN3.4	LPS	Neomycin	4	4553	3.0705	46	0.801982
SN3.5	LPS	Neomycin	4	2958	4.75399	171	0.924601
SN4.1	LPS	Neomycin	4	3837	4.30989	122	0.897142
SN4.2	LPS	Neomycin	24	1843	4.56094	138	0.925655
SN4.3	LPS	Neomycin	24	2033	4.63115	148	0.926748
SN4.4	LPS	Neomycin	24	2849	4.46199	134	0.911013
SN4.5	LPS	Neomycin	24	2852	4.51541	145	0.907305
SN5.1	LPS	Neomycin	24	2698	4.7582	168	0.928617
SN5.2	LPS	Neomycin	24	2843	4.77857	173	0.927286
SN5.3	LPS	Neomycin	24	3040	4.85665	188	0.927472
SN5.4	LPS	Neomycin	24	2357	4.81193	172	0.934811
SS1.1	None	Streptomycin	0	2452	4.90296	183	0.94116
SS1.2	None	Streptomycin	0	2642	4.84355	180	0.932715
SS1.3	None	Streptomycin	0	2957	4.82203	178	0.930573
SS1.4	None	Streptomycin	0	3139	4.54467	139	0.921003
SS1.5	None	Streptomycin	0	3383	4.73872	170	0.922683
SS2.1	None	Streptomycin	0	4342	4.83267	195	0.916493
SS2.2	None	Streptomycin	0	4465	4.77084	182	0.916763
SS2.3	None	Streptomycin	0	3014	5.07881	225	0.937724
SS2.4	LPS	Streptomycin	4	2467	4.97667	200	0.939292
SS2.5	LPS	Streptomycin	4	2147	4.93714	190	0.940941
SS3.1	LPS	Streptomycin	4	2886	4.76868	172	0.926408
SS3.2	LPS	Streptomycin	4	3105	4.64549	157	0.918762
SS3.3	LPS	Streptomycin	4	2456	4.67394	153	0.929131
SS3.4	LPS	Streptomycin	4	3430	4.85391	188	0.926948
SS3.5	LPS	Streptomycin	4	3226	4.8903	193	0.929239
SS4.1	LPS	Streptomycin	4	3324	4.89939	196	0.928247
SS4.2	LPS	Streptomycin	24	3396	5.20716	250	0.943076
SS4.3	LPS	Streptomycin	24	3452	5.08102	222	0.940463
SS4.4	LPS	Streptomycin	24	2131	4.85982	176	0.939916
SS4.5	LPS	Streptomycin	24	3020	5.08843	222	0.941835
SS5.1	LPS	Streptomycin	24	2489	4.79111	173	0.929718
SS5.2	LPS	Streptomycin	24	2901	5.09491	220	0.944617
SS5.3	LPS	Streptomycin	24	2941	5.0084	212	0.934999
SS5.4	LPS	Streptomycin	24	2197	4.88443	185	0.93565
WN1	N/A	N/A	N/A	7161	1.97448	25	0.613407
WN2	N/A	N/A	N/A	13881	1.79356	24	0.564359
WN3	N/A	N/A	N/A	5389	2.64946	30	0.778979
WN4	N/A	N/A	N/A	3722	2.38645	21	0.78385
WN5	N/A	N/A	N/A	9363	1.69427	20	0.56556
WN6	N/A	N/A	N/A	9233	0.768195	7	0.394774
